# Supplementary material for: Parkinson’s disease: dopaminergic nerve cell model is consistent with experimental finding of increased extracellular transport of α-synuclein
Source: BMC Neurosci. 2013 Nov 6;14:136. doi: 10.1186/1471-2202-14-136 (PMC3871002; doi:10.1186/1471-2202-14-136)
Supplement: Additional file 1 — SBML model of the dopaminergic nerve cell. The SBML file contains the annotated SBML model of the dopaminergic nerve cell. [file 1471-2202-14-136-S1.xml]

<?xml version='1.0' encoding='UTF-8' standalone='no'?>
<sbml xmlns="http://www.sbml.org/sbml/level2/version4" level="2" version="4">
  <model id="DopaminergicNerveCellModel" name="DopaminergicNerveCellModel" metaid="f7f64442-f322-4db9-81a1-f6efcbac97da">
    <annotation>
      <rdf:RDF xmlns:rdf="http://www.w3.org/1999/02/22-rdf-syntax-ns#" xmlns:dc="http://purl.org/dc/elements/1.1/" xmlns:vCard="http://www.w3.org/2001/vcard-rdf/3.0#" xmlns:dcterms="http://purl.org/dc/terms/">
        <rdf:Description rdf:about="#f7f64442-f322-4db9-81a1-f6efcbac97da">
          <dc:creator>
            <rdf:Bag>
              <rdf:li rdf:parseType="Resource">
                <vCard:N rdf:parseType="Resource">
                  <vCard:Family>Büchel</vCard:Family>
                  <vCard:Given>Finja</vCard:Given>
                </vCard:N>
                <vCard:EMAIL>finja.buechel@uni-tuebingen.de</vCard:EMAIL>
                <vCard:ORG rdf:parseType="Resource">
                  <vCard:Orgname>ZBIT, University of Tübingen, WSI-CogSys</vCard:Orgname>
                </vCard:ORG>
              </rdf:li>
            </rdf:Bag>
          </dc:creator>
          <dcterms:created rdf:parseType="Resource">
            <dcterms:W3CDTF>2013-08-14T21:22:09Z</dcterms:W3CDTF>
          </dcterms:created>
          <dcterms:modified rdf:parseType="Resource">
            <dcterms:W3CDTF>2013-08-14T21:22:09Z</dcterms:W3CDTF>
          </dcterms:modified>
        </rdf:Description>
      </rdf:RDF>
    </annotation>
      <listOfCompartments>
      <compartment id="Internal_Species"/>
    </listOfCompartments>
    <listOfSpecies>
      <species id="C_3_O_Methyldopamine" name="3-O-Methyldopamine" metaid="_76e50197-4630-45d8-b472-3430d12e7878" boundaryCondition="false" sboTerm="SBO:0000247" compartment="Internal_Species">
        <annotation>
          <rdf:RDF xmlns:rdf="http://www.w3.org/1999/02/22-rdf-syntax-ns#" xmlns:bqbiol="http://biomodels.net/biology-qualifiers/" xmlns:bqmodel="http://biomodels.net/model-qualifiers/">
            <rdf:Description rdf:about="#_76e50197-4630-45d8-b472-3430d12e7878">
              <bqbiol:is>
                <rdf:Bag>
                  <rdf:li rdf:resource="http://identifiers.org/pubchem.compound/1669"/>
                </rdf:Bag>
              </bqbiol:is>
            </rdf:Description>
          </rdf:RDF>
        </annotation>
            </species>
      <species id="AADC" name="AADC" metaid="meta_AADC" boundaryCondition="false" sboTerm="SBO:0000252" compartment="Internal_Species">
        <notes>
          <body xmlns="http://www.w3.org/1999/xhtml">
                <p>          <b>Description for “DDC, AADC”:</b>
              dopa decarboxylase (aromatic L-amino acid decarboxylase) (EC:4.1.1.28)          </p>
                    </body>
          
        </notes>
        <annotation>
          <rdf:RDF xmlns:rdf="http://www.w3.org/1999/02/22-rdf-syntax-ns#" xmlns:bqbiol="http://biomodels.net/biology-qualifiers/" xmlns:bqmodel="http://biomodels.net/model-qualifiers/">
            <rdf:Description rdf:about="#meta_AADC">
              <bqbiol:is>
                <rdf:Bag>
                  <rdf:li rdf:resource="http://identifiers.org/kegg.genes/hsa%3A1644"/>
                </rdf:Bag>
              </bqbiol:is>
              <bqbiol:is>
                <rdf:Bag>
                  <rdf:li rdf:resource="http://identifiers.org/ncbigene/1644"/>
                </rdf:Bag>
              </bqbiol:is>
              <bqbiol:is>
                <rdf:Bag>
                  <rdf:li rdf:resource="http://identifiers.org/omim/107930"/>
                </rdf:Bag>
              </bqbiol:is>
              <bqbiol:is>
                <rdf:Bag>
                  <rdf:li rdf:resource="http://identifiers.org/ensembl/ENSG00000132437"/>
                </rdf:Bag>
              </bqbiol:is>
              <bqbiol:hasVersion>
                <rdf:Bag>
                  <rdf:li rdf:resource="http://identifiers.org/uniprot/P20711"/>
                  <rdf:li rdf:resource="http://identifiers.org/uniprot/Q53Y41"/>
                </rdf:Bag>
              </bqbiol:hasVersion>
              <bqbiol:is>
                <rdf:Bag>
                  <rdf:li rdf:resource="http://identifiers.org/hgnc/HGNC%3A2719"/>
                </rdf:Bag>
              </bqbiol:is>
            </rdf:Description>
          </rdf:RDF>
        </annotation>
            </species>
      <species id="ADP_P" name="ADP+Pi" metaid="meta_ADP_P" boundaryCondition="false" sboTerm="SBO:0000247" compartment="Internal_Species">
        <notes>
          <body xmlns="http://www.w3.org/1999/xhtml">
                <p>          <b>Adenosine 5'-diphosphate</b>
                        </p>
                    <p>          <b>All given names:</b>
                        <br/>
              ADP          <br/>
              Adenosine 5'-diphosphate          </p>
                    <p>          <b>CAS number:</b>
              58-64-0          </p>
                    <p>          <b>Formula:</b>
              C10H15N5O10P2          </p>
                    <p>          <b>Mass:</b>
              427.0294          </p>
                    </body>
          
        </notes>
        <annotation>
          <rdf:RDF xmlns:rdf="http://www.w3.org/1999/02/22-rdf-syntax-ns#" xmlns:bqbiol="http://biomodels.net/biology-qualifiers/" xmlns:bqmodel="http://biomodels.net/model-qualifiers/">
            <rdf:Description rdf:about="#meta_ADP_P">
              <bqbiol:is>
                <rdf:Bag>
                  <rdf:li rdf:resource="http://identifiers.org/kegg.compound/C00008"/>
                </rdf:Bag>
              </bqbiol:is>
              <bqbiol:is>
                <rdf:Bag>
                  <rdf:li rdf:resource="http://identifiers.org/chebi/CHEBI%3A16761"/>
                </rdf:Bag>
              </bqbiol:is>
              <bqbiol:is>
                <rdf:Bag>
                  <rdf:li rdf:resource="http://identifiers.org/pubchem.substance/3310"/>
                </rdf:Bag>
              </bqbiol:is>
              <bqbiol:is>
                <rdf:Bag>
                  <rdf:li rdf:resource="http://identifiers.org/3dmet/B01130"/>
                </rdf:Bag>
              </bqbiol:is>
              <bqbiol:is>
                <rdf:Bag>
                  <rdf:li rdf:resource="http://identifiers.org/pdb-ccd/ADP"/>
                </rdf:Bag>
              </bqbiol:is>
            </rdf:Description>
          </rdf:RDF>
        </annotation>
            </species>
      <species id="ALDH" name="ALDH" metaid="meta_ALDH" boundaryCondition="false" sboTerm="SBO:0000252" compartment="Internal_Species">
        <notes>
          <body xmlns="http://www.w3.org/1999/xhtml">
                <p>          <b>Description for “ALDH2, ALDH-E2, ALDHI, ALDM”:</b>
              aldehyde dehydrogenase 2 family (mitochondrial) (EC:1.2.1.3)          </p>
                    </body>
          
        </notes>
        <annotation>
          <rdf:RDF xmlns:rdf="http://www.w3.org/1999/02/22-rdf-syntax-ns#" xmlns:bqbiol="http://biomodels.net/biology-qualifiers/" xmlns:bqmodel="http://biomodels.net/model-qualifiers/">
            <rdf:Description rdf:about="#meta_ALDH">
              <bqbiol:is>
                <rdf:Bag>
                  <rdf:li rdf:resource="http://identifiers.org/ec-code/1.2.1.3"/>
                </rdf:Bag>
              </bqbiol:is>
              <bqbiol:is>
                <rdf:Bag>
                  <rdf:li rdf:resource="http://identifiers.org/kegg.genes/hsa%3A217"/>
                </rdf:Bag>
              </bqbiol:is>
              <bqbiol:is>
                <rdf:Bag>
                  <rdf:li rdf:resource="http://identifiers.org/ncbigene/217"/>
                </rdf:Bag>
              </bqbiol:is>
              <bqbiol:is>
                <rdf:Bag>
                  <rdf:li rdf:resource="http://identifiers.org/omim/100650"/>
                </rdf:Bag>
              </bqbiol:is>
              <bqbiol:is>
                <rdf:Bag>
                  <rdf:li rdf:resource="http://identifiers.org/ensembl/ENSG00000111275"/>
                </rdf:Bag>
              </bqbiol:is>
              <bqbiol:is>
                <rdf:Bag>
                  <rdf:li rdf:resource="http://identifiers.org/uniprot/P05091"/>
                </rdf:Bag>
              </bqbiol:is>
              <bqbiol:is>
                <rdf:Bag>
                  <rdf:li rdf:resource="http://identifiers.org/hgnc/HGNC%3A404"/>
                </rdf:Bag>
              </bqbiol:is>
            </rdf:Description>
          </rdf:RDF>
        </annotation>
            </species>
      <species id="AR" name="AR" metaid="meta_AR" boundaryCondition="false" sboTerm="SBO:0000252" compartment="Internal_Species">
        <notes>
          <body xmlns="http://www.w3.org/1999/xhtml">
                <p>          <b>Description for “AKR1B10, AKR1B11, AKR1B12, ALDRLn, ARL-1, ARL1, HIS, HSI”:</b>
              aldo-keto reductase family 1, member B10 (aldose reductase) (EC:1.1.1.2)          </p>
                    </body>
          
        </notes>
        <annotation>
          <rdf:RDF xmlns:rdf="http://www.w3.org/1999/02/22-rdf-syntax-ns#" xmlns:bqbiol="http://biomodels.net/biology-qualifiers/" xmlns:bqmodel="http://biomodels.net/model-qualifiers/">
            <rdf:Description rdf:about="#meta_AR">
              <bqbiol:is>
                <rdf:Bag>
                  <rdf:li rdf:resource="http://identifiers.org/ec-code/1.1.1.21"/>
                </rdf:Bag>
              </bqbiol:is>
              <bqbiol:is>
                <rdf:Bag>
                  <rdf:li rdf:resource="http://identifiers.org/kegg.genes/hsa%3A57016"/>
                </rdf:Bag>
              </bqbiol:is>
              <bqbiol:is>
                <rdf:Bag>
                  <rdf:li rdf:resource="http://identifiers.org/ncbigene/57016"/>
                </rdf:Bag>
              </bqbiol:is>
              <bqbiol:is>
                <rdf:Bag>
                  <rdf:li rdf:resource="http://identifiers.org/omim/604707"/>
                </rdf:Bag>
              </bqbiol:is>
              <bqbiol:is>
                <rdf:Bag>
                  <rdf:li rdf:resource="http://identifiers.org/ensembl/ENSG00000198074"/>
                </rdf:Bag>
              </bqbiol:is>
              <bqbiol:is>
                <rdf:Bag>
                  <rdf:li rdf:resource="http://identifiers.org/uniprot/O60218"/>
                </rdf:Bag>
              </bqbiol:is>
              <bqbiol:is>
                <rdf:Bag>
                  <rdf:li rdf:resource="http://identifiers.org/hgnc/HGNC%3A382"/>
                </rdf:Bag>
              </bqbiol:is>
            </rdf:Description>
          </rdf:RDF>
        </annotation>
            </species>
      <species id="ATP" name="ATP" metaid="meta_ATP" boundaryCondition="false" sboTerm="SBO:0000247" compartment="Internal_Species">
        <notes>
          <body xmlns="http://www.w3.org/1999/xhtml">
                <p>          <b>Adenosine 5'-triphosphate</b>
                        </p>
                    <p>          <b>All given names:</b>
                        <br/>
              ATP          <br/>
              Adenosine 5'-triphosphate          </p>
                    <p>          <b>CAS number:</b>
              56-65-5          </p>
                    <p>          <b>Formula:</b>
              C10H16N5O13P3          </p>
                    <p>          <b>Mass:</b>
              506.9957          </p>
                    </body>
          
        </notes>
        <annotation>
          <rdf:RDF xmlns:rdf="http://www.w3.org/1999/02/22-rdf-syntax-ns#" xmlns:bqbiol="http://biomodels.net/biology-qualifiers/" xmlns:bqmodel="http://biomodels.net/model-qualifiers/">
            <rdf:Description rdf:about="#meta_ATP">
              <bqbiol:is>
                <rdf:Bag>
                  <rdf:li rdf:resource="http://identifiers.org/kegg.compound/C00002"/>
                </rdf:Bag>
              </bqbiol:is>
              <bqbiol:is>
                <rdf:Bag>
                  <rdf:li rdf:resource="http://identifiers.org/chebi/CHEBI%3A15422"/>
                </rdf:Bag>
              </bqbiol:is>
              <bqbiol:is>
                <rdf:Bag>
                  <rdf:li rdf:resource="http://identifiers.org/pubchem.substance/3304"/>
                </rdf:Bag>
              </bqbiol:is>
              <bqbiol:is>
                <rdf:Bag>
                  <rdf:li rdf:resource="http://identifiers.org/3dmet/B01125"/>
                </rdf:Bag>
              </bqbiol:is>
              <bqbiol:is>
                <rdf:Bag>
                  <rdf:li rdf:resource="http://identifiers.org/pdb-ccd/ATP"/>
                </rdf:Bag>
              </bqbiol:is>
            </rdf:Description>
          </rdf:RDF>
        </annotation>
            </species>
      <species id="Acetaldehyd" name="Acetaldehyd" metaid="meta_Acetaldehyd" boundaryCondition="false" compartment="Internal_Species">
        <notes>
          <body xmlns="http://www.w3.org/1999/xhtml">
                <p>          <b>Ethanal</b>
                        </p>
                    <p>          <b>All given names:</b>
                        <br/>
              Acetaldehyde          <br/>
              Ethanal          </p>
                    <p>          <b>CAS number:</b>
              75-07-0          </p>
                    <p>          <b>Formula:</b>
              C2H4O          </p>
                    <p>          <b>Mass:</b>
              44.0262          </p>
                    </body>
          
        </notes>
        <annotation>
          <rdf:RDF xmlns:rdf="http://www.w3.org/1999/02/22-rdf-syntax-ns#" xmlns:bqbiol="http://biomodels.net/biology-qualifiers/" xmlns:bqmodel="http://biomodels.net/model-qualifiers/">
            <rdf:Description rdf:about="#meta_Acetaldehyd">
              <bqbiol:is>
                <rdf:Bag>
                  <rdf:li rdf:resource="http://identifiers.org/kegg.compound/C00084"/>
                </rdf:Bag>
              </bqbiol:is>
              <bqbiol:is>
                <rdf:Bag>
                  <rdf:li rdf:resource="http://identifiers.org/chebi/CHEBI%3A15343"/>
                </rdf:Bag>
              </bqbiol:is>
              <bqbiol:is>
                <rdf:Bag>
                  <rdf:li rdf:resource="http://identifiers.org/pubchem.substance/3384"/>
                </rdf:Bag>
              </bqbiol:is>
              <bqbiol:is>
                <rdf:Bag>
                  <rdf:li rdf:resource="http://identifiers.org/3dmet/B01155"/>
                </rdf:Bag>
              </bqbiol:is>
              <bqbiol:is>
                <rdf:Bag>
                  <rdf:li rdf:resource="http://identifiers.org/pdb-ccd/ACE"/>
                </rdf:Bag>
              </bqbiol:is>
            </rdf:Description>
          </rdf:RDF>
        </annotation>
            </species>
      <species id="BiogenesisMitochondria" name="BiogenesisMitochondria" boundaryCondition="false" compartment="Internal_Species">
        <notes>
          <body xmlns="http://www.w3.org/1999/xhtml">
                <p>This species represents the biogenesis of mitochondria.</p>
                    </body>
          
        </notes>
      </species>
      <species id="COMT" name="COMT" metaid="meta_COMT" boundaryCondition="false" sboTerm="SBO:0000252" compartment="Internal_Species">
        <notes>
          <body xmlns="http://www.w3.org/1999/xhtml">
                <p>          <b>Description for “COMT”:</b>
              catechol-O-methyltransferase (EC:2.1.1.6)          </p>
                    </body>
          
        </notes>
        <annotation>
          <rdf:RDF xmlns:rdf="http://www.w3.org/1999/02/22-rdf-syntax-ns#" xmlns:bqbiol="http://biomodels.net/biology-qualifiers/" xmlns:bqmodel="http://biomodels.net/model-qualifiers/">
            <rdf:Description rdf:about="#meta_COMT">
              <bqbiol:is>
                <rdf:Bag>
                  <rdf:li rdf:resource="http://identifiers.org/ec-code/2.1.1.6"/>
                </rdf:Bag>
              </bqbiol:is>
              <bqbiol:is>
                <rdf:Bag>
                  <rdf:li rdf:resource="http://identifiers.org/kegg.genes/hsa%3A1312"/>
                </rdf:Bag>
              </bqbiol:is>
              <bqbiol:is>
                <rdf:Bag>
                  <rdf:li rdf:resource="http://identifiers.org/ncbigene/1312"/>
                </rdf:Bag>
              </bqbiol:is>
              <bqbiol:is>
                <rdf:Bag>
                  <rdf:li rdf:resource="http://identifiers.org/omim/116790"/>
                </rdf:Bag>
              </bqbiol:is>
              <bqbiol:is>
                <rdf:Bag>
                  <rdf:li rdf:resource="http://identifiers.org/ensembl/ENSG00000093010"/>
                </rdf:Bag>
              </bqbiol:is>
              <bqbiol:is>
                <rdf:Bag>
                  <rdf:li rdf:resource="http://identifiers.org/uniprot/P21964"/>
                </rdf:Bag>
              </bqbiol:is>
              <bqbiol:is>
                <rdf:Bag>
                  <rdf:li rdf:resource="http://identifiers.org/hgnc/HGNC%3A2228"/>
                </rdf:Bag>
              </bqbiol:is>
            </rdf:Description>
          </rdf:RDF>
        </annotation>
            </species>
      <species id="Complex_Parkin_HtrA2" name="Complex_Parkin_HtrA2" metaid="ede31b7d-cf48-43e7-b8fb-e8fae5d7266a" boundaryCondition="false" sboTerm="SBO:0000253" compartment="Internal_Species">
        <annotation>
          <rdf:RDF xmlns:rdf="http://www.w3.org/1999/02/22-rdf-syntax-ns#" xmlns:bqbiol="http://biomodels.net/biology-qualifiers/" xmlns:bqmodel="http://biomodels.net/model-qualifiers/">
            <rdf:Description rdf:about="#ede31b7d-cf48-43e7-b8fb-e8fae5d7266a">
              <bqbiol:isEncodedBy>
                <rdf:Bag>
                  <rdf:li rdf:resource="http://identifiers.org/ncbigene/5071"/>
                  <rdf:li rdf:resource="http://identifiers.org/ncbigene/27429"/>
                </rdf:Bag>
              </bqbiol:isEncodedBy>
            </rdf:Description>
          </rdf:RDF>
        </annotation>
            </species>
      <species id="Complex_Parkin_PINK1" name="Complex_Parkin_PINK1" metaid="_359d05a5-ce57-44db-b8a0-b2c0267c082f" boundaryCondition="false" sboTerm="SBO:0000253" compartment="Internal_Species">
        <annotation>
          <rdf:RDF xmlns:rdf="http://www.w3.org/1999/02/22-rdf-syntax-ns#" xmlns:bqbiol="http://biomodels.net/biology-qualifiers/" xmlns:bqmodel="http://biomodels.net/model-qualifiers/">
            <rdf:Description rdf:about="#_359d05a5-ce57-44db-b8a0-b2c0267c082f">
              <bqbiol:isEncodedBy>
                <rdf:Bag>
                  <rdf:li rdf:resource="http://identifiers.org/ncbigene/5071"/>
                  <rdf:li rdf:resource="http://identifiers.org/ncbigene/65018"/>
                </rdf:Bag>
              </bqbiol:isEncodedBy>
            </rdf:Description>
          </rdf:RDF>
        </annotation>
            </species>
      <species id="Complex_ParkinP_cytC" name="Complex_ParkinP_cytC" metaid="_493973c1-5f8b-43b4-9b91-185b8264273f" boundaryCondition="false" sboTerm="SBO:0000253" compartment="Internal_Species">
        <annotation>
          <rdf:RDF xmlns:rdf="http://www.w3.org/1999/02/22-rdf-syntax-ns#" xmlns:bqbiol="http://biomodels.net/biology-qualifiers/" xmlns:bqmodel="http://biomodels.net/model-qualifiers/">
            <rdf:Description rdf:about="#_493973c1-5f8b-43b4-9b91-185b8264273f">
              <bqbiol:isEncodedBy>
                <rdf:Bag>
                  <rdf:li rdf:resource="http://identifiers.org/ncbigene/5071"/>
                  <rdf:li rdf:resource="http://identifiers.org/ncbigene/54205"/>
                </rdf:Bag>
              </bqbiol:isEncodedBy>
            </rdf:Description>
          </rdf:RDF>
        </annotation>
            </species>
      <species id="Complex_Parkin_TRAP1" name="Complex_Parkin_TRAP1" metaid="c9ea9dab-738d-499e-a044-3fbf5c5b44a4" boundaryCondition="false" sboTerm="SBO:0000253" compartment="Internal_Species">
        <annotation>
          <rdf:RDF xmlns:rdf="http://www.w3.org/1999/02/22-rdf-syntax-ns#" xmlns:bqbiol="http://biomodels.net/biology-qualifiers/" xmlns:bqmodel="http://biomodels.net/model-qualifiers/">
            <rdf:Description rdf:about="#c9ea9dab-738d-499e-a044-3fbf5c5b44a4">
              <bqbiol:isEncodedBy>
                <rdf:Bag>
                  <rdf:li rdf:resource="http://identifiers.org/ncbigene/5071"/>
                  <rdf:li rdf:resource="http://identifiers.org/ncbigene/10131"/>
                </rdf:Bag>
              </bqbiol:isEncodedBy>
            </rdf:Description>
          </rdf:RDF>
        </annotation>
            </species>
      <species id="Complex_TRAP1P_cytC" name="Complex_TRAP1P_cytC" metaid="b7755089-0c7c-43ce-93ed-b3b80e14064d" boundaryCondition="false" sboTerm="SBO:0000253" compartment="Internal_Species">
        <annotation>
          <rdf:RDF xmlns:rdf="http://www.w3.org/1999/02/22-rdf-syntax-ns#" xmlns:bqbiol="http://biomodels.net/biology-qualifiers/" xmlns:bqmodel="http://biomodels.net/model-qualifiers/">
            <rdf:Description rdf:about="#b7755089-0c7c-43ce-93ed-b3b80e14064d">
              <bqbiol:isEncodedBy>
                <rdf:Bag>
                  <rdf:li rdf:resource="http://identifiers.org/ncbigene/10131"/>
                  <rdf:li rdf:resource="http://identifiers.org/ncbigene/54205"/>
                </rdf:Bag>
              </bqbiol:isEncodedBy>
            </rdf:Description>
          </rdf:RDF>
        </annotation>
            </species>
      <species id="ComplexMPP" name="ComplexMPP+" boundaryCondition="false" sboTerm="SBO:0000253" compartment="Internal_Species"/>
      <species id="Complex_3OM_MAO" name="Complex_3OM_MAO" metaid="_12cff24d-5794-4ccb-8b3c-5a2126f283d5" boundaryCondition="false" sboTerm="SBO:0000253" compartment="Internal_Species">
        <annotation>
          <rdf:RDF xmlns:rdf="http://www.w3.org/1999/02/22-rdf-syntax-ns#" xmlns:bqbiol="http://biomodels.net/biology-qualifiers/" xmlns:bqmodel="http://biomodels.net/model-qualifiers/">
            <rdf:Description rdf:about="#_12cff24d-5794-4ccb-8b3c-5a2126f283d5">
              <bqbiol:isEncodedBy>
                <rdf:Bag>
                  <rdf:li rdf:resource="http://identifiers.org/pubchem.compound/1669"/>
                  <rdf:li rdf:resource="http://identifiers.org/ncbigene/4128"/>
                </rdf:Bag>
              </bqbiol:isEncodedBy>
            </rdf:Description>
          </rdf:RDF>
        </annotation>
            </species>
      <species id="Complex_DJ1_SNCAAggregates" name="Complex_DJ1_SNCAAggregates" boundaryCondition="false" sboTerm="SBO:0000253" compartment="Internal_Species"/>
      <species id="Complex_DOPAC_COMT" name="Complex_DOPAC_COMT" metaid="_55f8d211-4013-4b48-828b-4275cd263be4" boundaryCondition="false" sboTerm="SBO:0000253" compartment="Internal_Species">
        <annotation>
          <rdf:RDF xmlns:rdf="http://www.w3.org/1999/02/22-rdf-syntax-ns#" xmlns:bqbiol="http://biomodels.net/biology-qualifiers/" xmlns:bqmodel="http://biomodels.net/model-qualifiers/">
            <rdf:Description rdf:about="#_55f8d211-4013-4b48-828b-4275cd263be4">
              <bqbiol:isEncodedBy>
                <rdf:Bag>
                  <rdf:li rdf:resource="http://identifiers.org/chebi/CHEBI%3A41941"/>
                  <rdf:li rdf:resource="http://identifiers.org/ec-code/2.1.1.6"/>
                </rdf:Bag>
              </bqbiol:isEncodedBy>
            </rdf:Description>
          </rdf:RDF>
        </annotation>
            </species>
      <species id="Complex_DOPAL_AR" name="Complex_DOPAL_AR" metaid="_01fe77f4-54a0-4ddc-9736-cfa057126f1f" boundaryCondition="false" sboTerm="SBO:0000253" compartment="Internal_Species">
        <annotation>
          <rdf:RDF xmlns:rdf="http://www.w3.org/1999/02/22-rdf-syntax-ns#" xmlns:bqbiol="http://biomodels.net/biology-qualifiers/" xmlns:bqmodel="http://biomodels.net/model-qualifiers/">
            <rdf:Description rdf:about="#_01fe77f4-54a0-4ddc-9736-cfa057126f1f">
              <bqbiol:isEncodedBy>
                <rdf:Bag>
                  <rdf:li rdf:resource="http://identifiers.org/chebi/CHEBI%3A27978"/>
                  <rdf:li rdf:resource="http://identifiers.org/ec-code/1.1.1.21"/>
                </rdf:Bag>
              </bqbiol:isEncodedBy>
            </rdf:Description>
          </rdf:RDF>
        </annotation>
            </species>
      <species id="Complex_DopaminesysnthesisROS" name="Complex_DopaminesysnthesisROS" boundaryCondition="false" sboTerm="SBO:0000253" compartment="Internal_Species"/>
      <species id="Complex_HVAldehyd_ALDH" name="Complex_HVAldehyd_ALDH" boundaryCondition="false" sboTerm="SBO:0000253" compartment="Internal_Species"/>
      <species id="Complex_Proteasome" name="Complex_Proteasome" boundaryCondition="false" sboTerm="SBO:0000253" compartment="Internal_Species"/>
      <species id="Complex_bh2_bh4" name="Complex_bh2_bh4" metaid="_6072098f-9070-4708-88d8-bda83aa98d77" boundaryCondition="false" sboTerm="SBO:0000253" compartment="Internal_Species">
        <annotation>
          <rdf:RDF xmlns:rdf="http://www.w3.org/1999/02/22-rdf-syntax-ns#" xmlns:bqbiol="http://biomodels.net/biology-qualifiers/" xmlns:bqmodel="http://biomodels.net/model-qualifiers/">
            <rdf:Description rdf:about="#_6072098f-9070-4708-88d8-bda83aa98d77">
              <bqbiol:isEncodedBy>
                <rdf:Bag>
                  <rdf:li rdf:resource="http://identifiers.org/chebi/CHEBI%3A20680"/>
                  <rdf:li rdf:resource="http://identifiers.org/chebi/CHEBI%3A59560"/>
                </rdf:Bag>
              </bqbiol:isEncodedBy>
            </rdf:Description>
          </rdf:RDF>
        </annotation>
            </species>
      <species id="Complex_cda_COMT" name="Complex_cda_COMT" metaid="_506668ba-a527-4453-a9df-688ada69ac20" boundaryCondition="false" sboTerm="SBO:0000253" compartment="Internal_Species">
        <annotation>
          <rdf:RDF xmlns:rdf="http://www.w3.org/1999/02/22-rdf-syntax-ns#" xmlns:bqbiol="http://biomodels.net/biology-qualifiers/" xmlns:bqmodel="http://biomodels.net/model-qualifiers/">
            <rdf:Description rdf:about="#_506668ba-a527-4453-a9df-688ada69ac20">
              <bqbiol:isEncodedBy>
                <rdf:Bag>
                  <rdf:li rdf:resource="http://identifiers.org/chebi/CHEBI%3A18243"/>
                  <rdf:li rdf:resource="http://identifiers.org/ec-code/2.1.1.6"/>
                </rdf:Bag>
              </bqbiol:isEncodedBy>
            </rdf:Description>
          </rdf:RDF>
        </annotation>
            </species>
      <species id="Complex_cda_MAO" name="Complex_cda_MAO" metaid="cc33c41e-207f-4da0-8213-d6074833e3f4" boundaryCondition="false" sboTerm="SBO:0000253" compartment="Internal_Species">
        <annotation>
          <rdf:RDF xmlns:rdf="http://www.w3.org/1999/02/22-rdf-syntax-ns#" xmlns:bqbiol="http://biomodels.net/biology-qualifiers/" xmlns:bqmodel="http://biomodels.net/model-qualifiers/">
            <rdf:Description rdf:about="#cc33c41e-207f-4da0-8213-d6074833e3f4">
              <bqbiol:isEncodedBy>
                <rdf:Bag>
                  <rdf:li rdf:resource="http://identifiers.org/chebi/CHEBI%3A18243"/>
                  <rdf:li rdf:resource="http://identifiers.org/ncbigene/4128"/>
                </rdf:Bag>
              </bqbiol:isEncodedBy>
            </rdf:Description>
          </rdf:RDF>
        </annotation>
            </species>
      <species id="Complex_cda_vda" name="Complex_cda_vda" metaid="_6ce9130a-a9e1-4ef3-a584-be280a8858c4" boundaryCondition="false" sboTerm="SBO:0000253" compartment="Internal_Species">
        <annotation>
          <rdf:RDF xmlns:rdf="http://www.w3.org/1999/02/22-rdf-syntax-ns#" xmlns:bqbiol="http://biomodels.net/biology-qualifiers/" xmlns:bqmodel="http://biomodels.net/model-qualifiers/">
            <rdf:Description rdf:about="#_6ce9130a-a9e1-4ef3-a584-be280a8858c4">
              <bqbiol:isEncodedBy>
                <rdf:Bag>
                  <rdf:li rdf:resource="http://identifiers.org/chebi/CHEBI%3A18243"/>
                  <rdf:li rdf:resource="http://identifiers.org/chebi/CHEBI%3A18243"/>
                </rdf:Bag>
              </bqbiol:isEncodedBy>
            </rdf:Description>
          </rdf:RDF>
        </annotation>
            </species>
      <species id="Complex_damagedProteinHtrA2" name="Complex_damagedProteinHtrA2" boundaryCondition="false" sboTerm="SBO:0000253" compartment="Internal_Species"/>
      <species id="Complex_damagedProtein_TRAP1P" name="Complex_damagedProtein_TRAP1P" boundaryCondition="false" sboTerm="SBO:0000253" compartment="Internal_Species"/>
      <species id="Complex_eMPP_DAT" name="Complex_eMPP_DAT" metaid="_5f53d54d-72cd-4464-85de-b9ce3366680a" boundaryCondition="false" sboTerm="SBO:0000253" compartment="Internal_Species">
        <annotation>
          <rdf:RDF xmlns:rdf="http://www.w3.org/1999/02/22-rdf-syntax-ns#" xmlns:bqbiol="http://biomodels.net/biology-qualifiers/" xmlns:bqmodel="http://biomodels.net/model-qualifiers/">
            <rdf:Description rdf:about="#_5f53d54d-72cd-4464-85de-b9ce3366680a">
              <bqbiol:isEncodedBy>
                <rdf:Bag>
                  <rdf:li rdf:resource="http://identifiers.org/chebi/CHEBI%3A641"/>
                  <rdf:li rdf:resource="http://identifiers.org/ncbigene/6531"/>
                </rdf:Bag>
              </bqbiol:isEncodedBy>
            </rdf:Description>
          </rdf:RDF>
        </annotation>
            </species>
      <species id="Complex_eda_DAT" name="Complex_eda_DAT" metaid="_34e21b7f-c7c5-479b-bbef-0e06258260dd" boundaryCondition="false" sboTerm="SBO:0000253" compartment="Internal_Species">
        <annotation>
          <rdf:RDF xmlns:rdf="http://www.w3.org/1999/02/22-rdf-syntax-ns#" xmlns:bqbiol="http://biomodels.net/biology-qualifiers/" xmlns:bqmodel="http://biomodels.net/model-qualifiers/">
            <rdf:Description rdf:about="#_34e21b7f-c7c5-479b-bbef-0e06258260dd">
              <bqbiol:isEncodedBy>
                <rdf:Bag>
                  <rdf:li rdf:resource="http://identifiers.org/chebi/CHEBI%3A18243"/>
                  <rdf:li rdf:resource="http://identifiers.org/ncbigene/6531"/>
                </rdf:Bag>
              </bqbiol:isEncodedBy>
            </rdf:Description>
          </rdf:RDF>
        </annotation>
            </species>
      <species id="Complex_eda_auto" name="Complex_eda_auto" metaid="_4c9655f3-f7bd-4df4-a646-c319e05467da" boundaryCondition="false" sboTerm="SBO:0000253" compartment="Internal_Species">
        <annotation>
          <rdf:RDF xmlns:rdf="http://www.w3.org/1999/02/22-rdf-syntax-ns#" xmlns:bqbiol="http://biomodels.net/biology-qualifiers/" xmlns:bqmodel="http://biomodels.net/model-qualifiers/">
            <rdf:Description rdf:about="#_4c9655f3-f7bd-4df4-a646-c319e05467da">
              <bqbiol:isEncodedBy>
                <rdf:Bag>
                  <rdf:li rdf:resource="http://identifiers.org/chebi/CHEBI%3A18243"/>
                  <rdf:li rdf:resource="http://identifiers.org/ncbigene/1813"/>
                </rdf:Bag>
              </bqbiol:isEncodedBy>
            </rdf:Description>
          </rdf:RDF>
        </annotation>
            </species>
      <species id="Complex_etyr_tyr" name="Complex_etyr_tyr" metaid="_36ca6095-60a4-4a2b-a7f8-b1ab2db7023c" boundaryCondition="false" sboTerm="SBO:0000253" compartment="Internal_Species">
        <annotation>
          <rdf:RDF xmlns:rdf="http://www.w3.org/1999/02/22-rdf-syntax-ns#" xmlns:bqbiol="http://biomodels.net/biology-qualifiers/" xmlns:bqmodel="http://biomodels.net/model-qualifiers/">
            <rdf:Description rdf:about="#_36ca6095-60a4-4a2b-a7f8-b1ab2db7023c">
              <bqbiol:isEncodedBy>
                <rdf:Bag>
                  <rdf:li rdf:resource="http://identifiers.org/chebi/CHEBI%3A17895"/>
                  <rdf:li rdf:resource="http://identifiers.org/chebi/CHEBI%3A17895"/>
                </rdf:Bag>
              </bqbiol:isEncodedBy>
            </rdf:Description>
          </rdf:RDF>
        </annotation>
            </species>
      <species id="Complex_ldopa_cda" name="Complex_ldopa_cda" metaid="_76185a94-1735-4cb5-92bb-6a949d9925bd" boundaryCondition="false" sboTerm="SBO:0000253" compartment="Internal_Species">
        <annotation>
          <rdf:RDF xmlns:rdf="http://www.w3.org/1999/02/22-rdf-syntax-ns#" xmlns:bqbiol="http://biomodels.net/biology-qualifiers/" xmlns:bqmodel="http://biomodels.net/model-qualifiers/">
            <rdf:Description rdf:about="#_76185a94-1735-4cb5-92bb-6a949d9925bd">
              <bqbiol:isEncodedBy>
                <rdf:Bag>
                  <rdf:li rdf:resource="http://identifiers.org/chebi/CHEBI%3A15765"/>
                  <rdf:li rdf:resource="http://identifiers.org/chebi/CHEBI%3A18243"/>
                </rdf:Bag>
              </bqbiol:isEncodedBy>
            </rdf:Description>
          </rdf:RDF>
        </annotation>
            </species>
      <species id="Complex_tyr_ldopa" name="Complex_tyr_ldopa" metaid="c491189b-0e10-406b-b6dc-71e8d2908783" boundaryCondition="false" sboTerm="SBO:0000253" compartment="Internal_Species">
        <annotation>
          <rdf:RDF xmlns:rdf="http://www.w3.org/1999/02/22-rdf-syntax-ns#" xmlns:bqbiol="http://biomodels.net/biology-qualifiers/" xmlns:bqmodel="http://biomodels.net/model-qualifiers/">
            <rdf:Description rdf:about="#c491189b-0e10-406b-b6dc-71e8d2908783">
              <bqbiol:isEncodedBy>
                <rdf:Bag>
                  <rdf:li rdf:resource="http://identifiers.org/chebi/CHEBI%3A17895"/>
                  <rdf:li rdf:resource="http://identifiers.org/chebi/CHEBI%3A15765"/>
                </rdf:Bag>
              </bqbiol:isEncodedBy>
            </rdf:Description>
          </rdf:RDF>
        </annotation>
            </species>
      <species id="DAT" name="DAT" metaid="meta_DAT" boundaryCondition="false" sboTerm="SBO:0000252" compartment="Internal_Species">
        <notes>
          <body xmlns="http://www.w3.org/1999/xhtml">
                <p>          <b>Description for “SLC6A3, DAT, DAT1, PKDYS”:</b>
              solute carrier family 6 (neurotransmitter transporter, dopamine), member 3          </p>
                    </body>
          
        </notes>
        <annotation>
          <rdf:RDF xmlns:rdf="http://www.w3.org/1999/02/22-rdf-syntax-ns#" xmlns:bqbiol="http://biomodels.net/biology-qualifiers/" xmlns:bqmodel="http://biomodels.net/model-qualifiers/">
            <rdf:Description rdf:about="#meta_DAT">
              <bqbiol:is>
                <rdf:Bag>
                  <rdf:li rdf:resource="http://identifiers.org/kegg.genes/hsa%3A6531"/>
                </rdf:Bag>
              </bqbiol:is>
              <bqbiol:is>
                <rdf:Bag>
                  <rdf:li rdf:resource="http://identifiers.org/ncbigene/6531"/>
                </rdf:Bag>
              </bqbiol:is>
              <bqbiol:is>
                <rdf:Bag>
                  <rdf:li rdf:resource="http://identifiers.org/omim/126455"/>
                </rdf:Bag>
              </bqbiol:is>
              <bqbiol:is>
                <rdf:Bag>
                  <rdf:li rdf:resource="http://identifiers.org/ensembl/ENSG00000142319"/>
                </rdf:Bag>
              </bqbiol:is>
              <bqbiol:is>
                <rdf:Bag>
                  <rdf:li rdf:resource="http://identifiers.org/uniprot/Q01959"/>
                </rdf:Bag>
              </bqbiol:is>
              <bqbiol:is>
                <rdf:Bag>
                  <rdf:li rdf:resource="http://identifiers.org/hgnc/HGNC%3A11049"/>
                </rdf:Bag>
              </bqbiol:is>
            </rdf:Description>
          </rdf:RDF>
        </annotation>
            </species>
      <species id="DJ1" name="DJ1" metaid="meta_DJ1" boundaryCondition="false" sboTerm="SBO:0000252" compartment="Internal_Species">
        <notes>
          <body xmlns="http://www.w3.org/1999/xhtml">
                <p>          <b>Description for “PARK7, DJ-1, DJ1”:</b>
              parkinson protein 7          </p>
                    </body>
          
        </notes>
        <annotation>
          <rdf:RDF xmlns:rdf="http://www.w3.org/1999/02/22-rdf-syntax-ns#" xmlns:bqbiol="http://biomodels.net/biology-qualifiers/" xmlns:bqmodel="http://biomodels.net/model-qualifiers/">
            <rdf:Description rdf:about="#meta_DJ1">
              <bqbiol:is>
                <rdf:Bag>
                  <rdf:li rdf:resource="http://identifiers.org/kegg.genes/hsa%3A11315"/>
                </rdf:Bag>
              </bqbiol:is>
              <bqbiol:is>
                <rdf:Bag>
                  <rdf:li rdf:resource="http://identifiers.org/ncbigene/11315"/>
                </rdf:Bag>
              </bqbiol:is>
              <bqbiol:is>
                <rdf:Bag>
                  <rdf:li rdf:resource="http://identifiers.org/omim/602533"/>
                </rdf:Bag>
              </bqbiol:is>
              <bqbiol:is>
                <rdf:Bag>
                  <rdf:li rdf:resource="http://identifiers.org/ensembl/ENSG00000116288"/>
                </rdf:Bag>
              </bqbiol:is>
              <bqbiol:is>
                <rdf:Bag>
                  <rdf:li rdf:resource="http://identifiers.org/uniprot/Q99497"/>
                </rdf:Bag>
              </bqbiol:is>
              <bqbiol:is>
                <rdf:Bag>
                  <rdf:li rdf:resource="http://identifiers.org/hgnc/HGNC%3A16369"/>
                </rdf:Bag>
              </bqbiol:is>
            </rdf:Description>
          </rdf:RDF>
        </annotation>
            </species>
      <species id="DOPAC" name="DOPAC" metaid="meta_DOPAC" boundaryCondition="false" sboTerm="SBO:0000247" compartment="Internal_Species">
        <notes>
          <body xmlns="http://www.w3.org/1999/xhtml">
                <p>          <b>Homoprotocatechuate</b>
                        </p>
                    <p>          <b>All given names:</b>
                        <br/>
              3,4-Dihydroxyphenylacetate          <br/>
              3,4-Dihydroxyphenylacetic acid          <br/>
              Homoprotocatechuate          </p>
                    <p>          <b>CAS number:</b>
              102-32-9          </p>
                    <p>          <b>Formula:</b>
              C8H8O4          </p>
                    <p>          <b>Mass:</b>
              168.0423          </p>
                    </body>
          
        </notes>
        <annotation>
          <rdf:RDF xmlns:rdf="http://www.w3.org/1999/02/22-rdf-syntax-ns#" xmlns:bqbiol="http://biomodels.net/biology-qualifiers/" xmlns:bqmodel="http://biomodels.net/model-qualifiers/">
            <rdf:Description rdf:about="#meta_DOPAC">
              <bqbiol:is>
                <rdf:Bag>
                  <rdf:li rdf:resource="http://identifiers.org/kegg.compound/C01161"/>
                </rdf:Bag>
              </bqbiol:is>
              <bqbiol:is>
                <rdf:Bag>
                  <rdf:li rdf:resource="http://identifiers.org/chebi/CHEBI%3A41941"/>
                </rdf:Bag>
              </bqbiol:is>
              <bqbiol:is>
                <rdf:Bag>
                  <rdf:li rdf:resource="http://identifiers.org/pubchem.substance/4388"/>
                </rdf:Bag>
              </bqbiol:is>
              <bqbiol:is>
                <rdf:Bag>
                  <rdf:li rdf:resource="http://identifiers.org/3dmet/B00250"/>
                </rdf:Bag>
              </bqbiol:is>
              <bqbiol:is>
                <rdf:Bag>
                  <rdf:li rdf:resource="http://identifiers.org/pdb-ccd/DHY"/>
                </rdf:Bag>
              </bqbiol:is>
            </rdf:Description>
          </rdf:RDF>
        </annotation>
            </species>
      <species id="DOPAL" name="DOPAL" metaid="meta_DOPAL" boundaryCondition="false" sboTerm="SBO:0000247" compartment="Internal_Species">
        <notes>
          <body xmlns="http://www.w3.org/1999/xhtml">
                <p>          <b>Protocatechuatealdehyde</b>
                        </p>
                    <p>          <b>All given names:</b>
                        <br/>
              3,4-Dihydroxyphenylacetaldehyde          <br/>
              Protocatechuatealdehyde          </p>
                    <p>          <b>Formula:</b>
              C8H8O3          </p>
                    <p>          <b>Mass:</b>
              152.0473          </p>
                    </body>
          
        </notes>
        <annotation>
          <rdf:RDF xmlns:rdf="http://www.w3.org/1999/02/22-rdf-syntax-ns#" xmlns:bqbiol="http://biomodels.net/biology-qualifiers/" xmlns:bqmodel="http://biomodels.net/model-qualifiers/">
            <rdf:Description rdf:about="#meta_DOPAL">
              <bqbiol:is>
                <rdf:Bag>
                  <rdf:li rdf:resource="http://identifiers.org/kegg.compound/C04043"/>
                </rdf:Bag>
              </bqbiol:is>
              <bqbiol:is>
                <rdf:Bag>
                  <rdf:li rdf:resource="http://identifiers.org/chebi/CHEBI%3A27978"/>
                </rdf:Bag>
              </bqbiol:is>
              <bqbiol:is>
                <rdf:Bag>
                  <rdf:li rdf:resource="http://identifiers.org/pubchem.substance/6744"/>
                </rdf:Bag>
              </bqbiol:is>
              <bqbiol:is>
                <rdf:Bag>
                  <rdf:li rdf:resource="http://identifiers.org/3dmet/B00668"/>
                </rdf:Bag>
              </bqbiol:is>
            </rdf:Description>
          </rdf:RDF>
        </annotation>
            </species>
      <species id="DOPET" name="DOPET" metaid="_507c31bb-cc99-4e6a-97ef-433685928f79" boundaryCondition="false" sboTerm="SBO:0000247" compartment="Internal_Species">
        <annotation>
          <rdf:RDF xmlns:rdf="http://www.w3.org/1999/02/22-rdf-syntax-ns#" xmlns:bqbiol="http://biomodels.net/biology-qualifiers/" xmlns:bqmodel="http://biomodels.net/model-qualifiers/">
            <rdf:Description rdf:about="#_507c31bb-cc99-4e6a-97ef-433685928f79">
              <bqbiol:is>
                <rdf:Bag>
                  <rdf:li rdf:resource="http://identifiers.org/pubchem.compound/82755"/>
                </rdf:Bag>
              </bqbiol:is>
            </rdf:Description>
          </rdf:RDF>
        </annotation>
            </species>
      <species id="DRR" name="DRR" metaid="meta_DRR" boundaryCondition="false" sboTerm="SBO:0000252" compartment="Internal_Species">
        <notes>
          <body xmlns="http://www.w3.org/1999/xhtml">
                <p>          <b>Description for “QDPR, DHPR, PKU2, SDR33C1”:</b>
              quinoid dihydropteridine reductase (EC:1.5.1.34)          </p>
                    </body>
          
        </notes>
        <annotation>
          <rdf:RDF xmlns:rdf="http://www.w3.org/1999/02/22-rdf-syntax-ns#" xmlns:bqbiol="http://biomodels.net/biology-qualifiers/" xmlns:bqmodel="http://biomodels.net/model-qualifiers/">
            <rdf:Description rdf:about="#meta_DRR">
              <bqbiol:is>
                <rdf:Bag>
                  <rdf:li rdf:resource="http://identifiers.org/ec-code/1.5.1.34"/>
                </rdf:Bag>
              </bqbiol:is>
              <bqbiol:is>
                <rdf:Bag>
                  <rdf:li rdf:resource="http://identifiers.org/kegg.genes/hsa%3A5860"/>
                </rdf:Bag>
              </bqbiol:is>
              <bqbiol:is>
                <rdf:Bag>
                  <rdf:li rdf:resource="http://identifiers.org/ncbigene/5860"/>
                </rdf:Bag>
              </bqbiol:is>
              <bqbiol:is>
                <rdf:Bag>
                  <rdf:li rdf:resource="http://identifiers.org/omim/612676"/>
                </rdf:Bag>
              </bqbiol:is>
              <bqbiol:is>
                <rdf:Bag>
                  <rdf:li rdf:resource="http://identifiers.org/ensembl/ENSG00000151552"/>
                </rdf:Bag>
              </bqbiol:is>
              <bqbiol:is>
                <rdf:Bag>
                  <rdf:li rdf:resource="http://identifiers.org/uniprot/P09417"/>
                </rdf:Bag>
              </bqbiol:is>
              <bqbiol:is>
                <rdf:Bag>
                  <rdf:li rdf:resource="http://identifiers.org/hgnc/HGNC%3A9752"/>
                </rdf:Bag>
              </bqbiol:is>
            </rdf:Description>
          </rdf:RDF>
        </annotation>
            </species>
      <species id="DUB" name="DUB" metaid="meta_DUB" boundaryCondition="false" sboTerm="SBO:0000252" compartment="Internal_Species">
        <notes>
          <body xmlns="http://www.w3.org/1999/xhtml">
                <p>          <b>Description for “UCHL1, PARK5, PGP_9.5, PGP9.5, PGP95, Uch-L1”:</b>
              ubiquitin carboxyl-terminal esterase L1 (ubiquitin thiolesterase) (EC:3.4.19.12)          </p>
                    </body>
          
        </notes>
        <annotation>
          <rdf:RDF xmlns:rdf="http://www.w3.org/1999/02/22-rdf-syntax-ns#" xmlns:bqbiol="http://biomodels.net/biology-qualifiers/" xmlns:bqmodel="http://biomodels.net/model-qualifiers/">
            <rdf:Description rdf:about="#meta_DUB">
              <bqbiol:is>
                <rdf:Bag>
                  <rdf:li rdf:resource="http://identifiers.org/kegg.genes/hsa%3A7345"/>
                </rdf:Bag>
              </bqbiol:is>
              <bqbiol:is>
                <rdf:Bag>
                  <rdf:li rdf:resource="http://identifiers.org/ncbigene/7345"/>
                </rdf:Bag>
              </bqbiol:is>
              <bqbiol:is>
                <rdf:Bag>
                  <rdf:li rdf:resource="http://identifiers.org/omim/191342"/>
                </rdf:Bag>
              </bqbiol:is>
              <bqbiol:is>
                <rdf:Bag>
                  <rdf:li rdf:resource="http://identifiers.org/ensembl/ENSG00000154277"/>
                </rdf:Bag>
              </bqbiol:is>
              <bqbiol:is>
                <rdf:Bag>
                  <rdf:li rdf:resource="http://identifiers.org/uniprot/P09936"/>
                </rdf:Bag>
              </bqbiol:is>
              <bqbiol:is>
                <rdf:Bag>
                  <rdf:li rdf:resource="http://identifiers.org/hgnc/HGNC%3A12513"/>
                </rdf:Bag>
              </bqbiol:is>
            </rdf:Description>
          </rdf:RDF>
        </annotation>
            </species>
      <species id="E1" name="E1" metaid="meta_E1" boundaryCondition="false" sboTerm="SBO:0000252" compartment="Internal_Species">
        <notes>
          <body xmlns="http://www.w3.org/1999/xhtml">
                <p>          <b>Description for “UBA6, E1-L2, MOP-4, UBE1L2”:</b>
              ubiquitin-like modifier activating enzyme 6          </p>
                    </body>
          
        </notes>
        <annotation>
          <rdf:RDF xmlns:rdf="http://www.w3.org/1999/02/22-rdf-syntax-ns#" xmlns:bqbiol="http://biomodels.net/biology-qualifiers/" xmlns:bqmodel="http://biomodels.net/model-qualifiers/">
            <rdf:Description rdf:about="#meta_E1">
              <bqbiol:is>
                <rdf:Bag>
                  <rdf:li rdf:resource="http://identifiers.org/kegg.genes/hsa%3A55236"/>
                </rdf:Bag>
              </bqbiol:is>
              <bqbiol:is>
                <rdf:Bag>
                  <rdf:li rdf:resource="http://identifiers.org/ncbigene/55236"/>
                </rdf:Bag>
              </bqbiol:is>
              <bqbiol:is>
                <rdf:Bag>
                  <rdf:li rdf:resource="http://identifiers.org/omim/611361"/>
                </rdf:Bag>
              </bqbiol:is>
              <bqbiol:is>
                <rdf:Bag>
                  <rdf:li rdf:resource="http://identifiers.org/ensembl/ENSG00000033178"/>
                </rdf:Bag>
              </bqbiol:is>
              <bqbiol:is>
                <rdf:Bag>
                  <rdf:li rdf:resource="http://identifiers.org/uniprot/A0AVT1"/>
                </rdf:Bag>
              </bqbiol:is>
              <bqbiol:is>
                <rdf:Bag>
                  <rdf:li rdf:resource="http://identifiers.org/hgnc/HGNC%3A25581"/>
                </rdf:Bag>
              </bqbiol:is>
            </rdf:Description>
          </rdf:RDF>
        </annotation>
            </species>
      <species id="E1_Ubl" name="E1_Ubl" boundaryCondition="false" compartment="Internal_Species"/>
      <species id="E2" name="E2" metaid="meta_E2" boundaryCondition="false" sboTerm="SBO:0000252" compartment="Internal_Species">
        <notes>
          <body xmlns="http://www.w3.org/1999/xhtml">
                <p>          <b>Description for “UBE2A, HHR6A, MRXS30, MRXSN, RAD6A, UBC2”:</b>
              ubiquitin-conjugating enzyme E2A (EC:6.3.2.19)          </p>
                    </body>
          
        </notes>
        <annotation>
          <rdf:RDF xmlns:rdf="http://www.w3.org/1999/02/22-rdf-syntax-ns#" xmlns:bqbiol="http://biomodels.net/biology-qualifiers/" xmlns:bqmodel="http://biomodels.net/model-qualifiers/">
            <rdf:Description rdf:about="#meta_E2">
              <bqbiol:is>
                <rdf:Bag>
                  <rdf:li rdf:resource="http://identifiers.org/kegg.genes/hsa%3A7319"/>
                </rdf:Bag>
              </bqbiol:is>
              <bqbiol:is>
                <rdf:Bag>
                  <rdf:li rdf:resource="http://identifiers.org/ncbigene/7319"/>
                </rdf:Bag>
              </bqbiol:is>
              <bqbiol:is>
                <rdf:Bag>
                  <rdf:li rdf:resource="http://identifiers.org/omim/312180"/>
                </rdf:Bag>
              </bqbiol:is>
              <bqbiol:is>
                <rdf:Bag>
                  <rdf:li rdf:resource="http://identifiers.org/ensembl/ENSG00000077721"/>
                </rdf:Bag>
              </bqbiol:is>
              <bqbiol:is>
                <rdf:Bag>
                  <rdf:li rdf:resource="http://identifiers.org/uniprot/P49459"/>
                </rdf:Bag>
              </bqbiol:is>
              <bqbiol:is>
                <rdf:Bag>
                  <rdf:li rdf:resource="http://identifiers.org/hgnc/HGNC%3A12472"/>
                </rdf:Bag>
              </bqbiol:is>
            </rdf:Description>
          </rdf:RDF>
        </annotation>
            </species>
      <species id="E2_E3_Substrate_Ubl" name="E2_E3_Substrate_Ubl" boundaryCondition="false" compartment="Internal_Species"/>
      <species id="E2_Ubl" name="E2_Ubl" boundaryCondition="false" compartment="Internal_Species"/>
      <species id="E3Parkin" name="E3Parkin" metaid="meta_E3Parkin" boundaryCondition="false" sboTerm="SBO:0000252" compartment="Internal_Species">
        <notes>
          <body xmlns="http://www.w3.org/1999/xhtml">
                <p>          <b>Description for “PARK2, AR-JP, LPRS2, PDJ, PRKN”:</b>
              parkinson protein 2, E3 ubiquitin protein ligase (parkin)          </p>
                    </body>
          
        </notes>
        <annotation>
          <rdf:RDF xmlns:rdf="http://www.w3.org/1999/02/22-rdf-syntax-ns#" xmlns:bqbiol="http://biomodels.net/biology-qualifiers/" xmlns:bqmodel="http://biomodels.net/model-qualifiers/">
            <rdf:Description rdf:about="#meta_E3Parkin">
              <bqbiol:is>
                <rdf:Bag>
                  <rdf:li rdf:resource="http://identifiers.org/kegg.genes/hsa%3A5071"/>
                </rdf:Bag>
              </bqbiol:is>
              <bqbiol:is>
                <rdf:Bag>
                  <rdf:li rdf:resource="http://identifiers.org/ncbigene/5071"/>
                </rdf:Bag>
              </bqbiol:is>
              <bqbiol:is>
                <rdf:Bag>
                  <rdf:li rdf:resource="http://identifiers.org/omim/602544"/>
                </rdf:Bag>
              </bqbiol:is>
              <bqbiol:is>
                <rdf:Bag>
                  <rdf:li rdf:resource="http://identifiers.org/ensembl/ENSG00000185345"/>
                </rdf:Bag>
              </bqbiol:is>
              <bqbiol:hasVersion>
                <rdf:Bag>
                  <rdf:li rdf:resource="http://identifiers.org/uniprot/O60260"/>
                  <rdf:li rdf:resource="http://identifiers.org/uniprot/Q5VVX4"/>
                </rdf:Bag>
              </bqbiol:hasVersion>
              <bqbiol:is>
                <rdf:Bag>
                  <rdf:li rdf:resource="http://identifiers.org/hgnc/HGNC%3A8607"/>
                </rdf:Bag>
              </bqbiol:is>
            </rdf:Description>
          </rdf:RDF>
        </annotation>
            </species>
      <species id="E3_Substrate_Ubl_Ubl_Ubl" name="E3_Substrate_Ubl_Ubl_Ubl" boundaryCondition="false" compartment="Internal_Species"/>
      <species id="Fe2" name="Fe2+" metaid="meta_Fe2" boundaryCondition="false" sboTerm="SBO:0000247" compartment="Internal_Species">
        <notes>
          <body xmlns="http://www.w3.org/1999/xhtml">
                <p>          <b>Iron(2+)</b>
                        </p>
                    <p>          <b>All given names:</b>
                        <br/>
              Fe2+          <br/>
              Fe(II)          <br/>
              Ferrous ion          <br/>
              Iron(2+)          </p>
                    <p>          <b>Formula:</b>
              Fe          </p>
                    <p>          <b>Mass:</b>
              55.9349          </p>
                    </body>
          
        </notes>
        <annotation>
          <rdf:RDF xmlns:rdf="http://www.w3.org/1999/02/22-rdf-syntax-ns#" xmlns:bqbiol="http://biomodels.net/biology-qualifiers/" xmlns:bqmodel="http://biomodels.net/model-qualifiers/">
            <rdf:Description rdf:about="#meta_Fe2">
              <bqbiol:is>
                <rdf:Bag>
                  <rdf:li rdf:resource="http://identifiers.org/kegg.compound/C14818"/>
                </rdf:Bag>
              </bqbiol:is>
              <bqbiol:is>
                <rdf:Bag>
                  <rdf:li rdf:resource="http://identifiers.org/chebi/CHEBI%3A29033"/>
                </rdf:Bag>
              </bqbiol:is>
              <bqbiol:is>
                <rdf:Bag>
                  <rdf:li rdf:resource="http://identifiers.org/pubchem.substance/17395816"/>
                </rdf:Bag>
              </bqbiol:is>
              <bqbiol:is>
                <rdf:Bag>
                  <rdf:li rdf:resource="http://identifiers.org/pdb-ccd/FE2"/>
                </rdf:Bag>
              </bqbiol:is>
            </rdf:Description>
          </rdf:RDF>
        </annotation>
            </species>
      <species id="Fe3" name="Fe3+" metaid="meta_Fe3" boundaryCondition="false" sboTerm="SBO:0000247" compartment="Internal_Species">
        <notes>
          <body xmlns="http://www.w3.org/1999/xhtml">
                <p>          <b>Iron(3+)</b>
                        </p>
                    <p>          <b>All given names:</b>
                        <br/>
              Fe3+          <br/>
              Fe(III)          <br/>
              Ferric ion          <br/>
              Iron(3+)          </p>
                    <p>          <b>Formula:</b>
              Fe          </p>
                    <p>          <b>Mass:</b>
              55.9349          </p>
                    </body>
          
        </notes>
        <annotation>
          <rdf:RDF xmlns:rdf="http://www.w3.org/1999/02/22-rdf-syntax-ns#" xmlns:bqbiol="http://biomodels.net/biology-qualifiers/" xmlns:bqmodel="http://biomodels.net/model-qualifiers/">
            <rdf:Description rdf:about="#meta_Fe3">
              <bqbiol:is>
                <rdf:Bag>
                  <rdf:li rdf:resource="http://identifiers.org/kegg.compound/C14819"/>
                </rdf:Bag>
              </bqbiol:is>
              <bqbiol:is>
                <rdf:Bag>
                  <rdf:li rdf:resource="http://identifiers.org/chebi/CHEBI%3A29034"/>
                </rdf:Bag>
              </bqbiol:is>
              <bqbiol:is>
                <rdf:Bag>
                  <rdf:li rdf:resource="http://identifiers.org/pubchem.substance/17395817"/>
                </rdf:Bag>
              </bqbiol:is>
              <bqbiol:is>
                <rdf:Bag>
                  <rdf:li rdf:resource="http://identifiers.org/pdb-ccd/FE"/>
                </rdf:Bag>
              </bqbiol:is>
            </rdf:Description>
          </rdf:RDF>
        </annotation>
            </species>
      <species id="Ferricyt_c" name="Ferricyt_c" metaid="meta_Ferricyt_c" boundaryCondition="false" sboTerm="SBO:0000247" compartment="Internal_Species">
        <notes>
          <body xmlns="http://www.w3.org/1999/xhtml">
                <p>          <b>Cytochrome c3+</b>
                        </p>
                    <p>          <b>All given names:</b>
                        <br/>
              Ferricytochrome c          <br/>
              Cytochrome c3+          </p>
                    <p>          <b>Formula:</b>
              C42H44FeN8O8S2R4          </p>
                    </body>
          
        </notes>
        <annotation>
          <rdf:RDF xmlns:rdf="http://www.w3.org/1999/02/22-rdf-syntax-ns#" xmlns:bqbiol="http://biomodels.net/biology-qualifiers/" xmlns:bqmodel="http://biomodels.net/model-qualifiers/">
            <rdf:Description rdf:about="#meta_Ferricyt_c">
              <bqbiol:is>
                <rdf:Bag>
                  <rdf:li rdf:resource="http://identifiers.org/kegg.compound/C00125"/>
                </rdf:Bag>
              </bqbiol:is>
              <bqbiol:is>
                <rdf:Bag>
                  <rdf:li rdf:resource="http://identifiers.org/chebi/CHEBI%3A15991"/>
                </rdf:Bag>
              </bqbiol:is>
              <bqbiol:is>
                <rdf:Bag>
                  <rdf:li rdf:resource="http://identifiers.org/pubchem.substance/3425"/>
                </rdf:Bag>
              </bqbiol:is>
            </rdf:Description>
          </rdf:RDF>
        </annotation>
            </species>
      <species id="Ferrocyt_c" name="Ferrocyt_c" metaid="meta_Ferrocyt_c" boundaryCondition="false" sboTerm="SBO:0000247" compartment="Internal_Species">
        <notes>
          <body xmlns="http://www.w3.org/1999/xhtml">
                <p>          <b>Reduced cytochrome c</b>
                        </p>
                    <p>          <b>All given names:</b>
                        <br/>
              Ferrocytochrome c          <br/>
              Cytochrome c2+          <br/>
              Reduced cytochrome c          </p>
                    <p>          <b>Formula:</b>
              C42H44FeN8O8S2R4          </p>
                    </body>
          
        </notes>
        <annotation>
          <rdf:RDF xmlns:rdf="http://www.w3.org/1999/02/22-rdf-syntax-ns#" xmlns:bqbiol="http://biomodels.net/biology-qualifiers/" xmlns:bqmodel="http://biomodels.net/model-qualifiers/">
            <rdf:Description rdf:about="#meta_Ferrocyt_c">
              <bqbiol:is>
                <rdf:Bag>
                  <rdf:li rdf:resource="http://identifiers.org/kegg.compound/C00126"/>
                </rdf:Bag>
              </bqbiol:is>
              <bqbiol:is>
                <rdf:Bag>
                  <rdf:li rdf:resource="http://identifiers.org/chebi/CHEBI%3A16928"/>
                </rdf:Bag>
              </bqbiol:is>
              <bqbiol:is>
                <rdf:Bag>
                  <rdf:li rdf:resource="http://identifiers.org/pubchem.substance/3426"/>
                </rdf:Bag>
              </bqbiol:is>
            </rdf:Description>
          </rdf:RDF>
        </annotation>
            </species>
      <species id="Fumarate" name="Fumarate" metaid="meta_Fumarate" boundaryCondition="false" sboTerm="SBO:0000247" compartment="Internal_Species">
        <notes>
          <body xmlns="http://www.w3.org/1999/xhtml">
                <p>          <b>trans-Butenedioic acid</b>
                        </p>
                    <p>          <b>All given names:</b>
                        <br/>
              Fumarate          <br/>
              Fumaric acid          <br/>
              trans-Butenedioic acid          </p>
                    <p>          <b>CAS number:</b>
              110-17-8          </p>
                    <p>          <b>Formula:</b>
              C4H4O4          </p>
                    <p>          <b>Mass:</b>
              116.011          </p>
                    </body>
          
        </notes>
        <annotation>
          <rdf:RDF xmlns:rdf="http://www.w3.org/1999/02/22-rdf-syntax-ns#" xmlns:bqbiol="http://biomodels.net/biology-qualifiers/" xmlns:bqmodel="http://biomodels.net/model-qualifiers/">
            <rdf:Description rdf:about="#meta_Fumarate">
              <bqbiol:is>
                <rdf:Bag>
                  <rdf:li rdf:resource="http://identifiers.org/kegg.compound/C00122"/>
                </rdf:Bag>
              </bqbiol:is>
              <bqbiol:is>
                <rdf:Bag>
                  <rdf:li rdf:resource="http://identifiers.org/chebi/CHEBI%3A18012"/>
                </rdf:Bag>
              </bqbiol:is>
              <bqbiol:is>
                <rdf:Bag>
                  <rdf:li rdf:resource="http://identifiers.org/pubchem.substance/3422"/>
                </rdf:Bag>
              </bqbiol:is>
              <bqbiol:is>
                <rdf:Bag>
                  <rdf:li rdf:resource="http://identifiers.org/3dmet/B00033"/>
                </rdf:Bag>
              </bqbiol:is>
              <bqbiol:is>
                <rdf:Bag>
                  <rdf:li rdf:resource="http://identifiers.org/pdb-ccd/FUM"/>
                </rdf:Bag>
              </bqbiol:is>
            </rdf:Description>
          </rdf:RDF>
        </annotation>
            </species>
      <species id="H2O" name="H2O" metaid="meta_H2O" boundaryCondition="false" sboTerm="SBO:0000247" compartment="Internal_Species">
        <notes>
          <body xmlns="http://www.w3.org/1999/xhtml">
                <p>          <b>Water</b>
                        </p>
                    <p>          <b>All given names:</b>
                        <br/>
              H2O          <br/>
              Water          </p>
                    <p>          <b>CAS number:</b>
              7732-18-5          </p>
                    <p>          <b>Formula:</b>
              H2O          </p>
                    <p>          <b>Mass:</b>
              18.0106          </p>
                    </body>
          
        </notes>
        <annotation>
          <rdf:RDF xmlns:rdf="http://www.w3.org/1999/02/22-rdf-syntax-ns#" xmlns:bqbiol="http://biomodels.net/biology-qualifiers/" xmlns:bqmodel="http://biomodels.net/model-qualifiers/">
            <rdf:Description rdf:about="#meta_H2O">
              <bqbiol:is>
                <rdf:Bag>
                  <rdf:li rdf:resource="http://identifiers.org/chebi/CHEBI%3A33813"/>
                </rdf:Bag>
              </bqbiol:is>
              <bqbiol:is>
                <rdf:Bag>
                  <rdf:li rdf:resource="http://identifiers.org/kegg.compound/C00001"/>
                </rdf:Bag>
              </bqbiol:is>
              <bqbiol:is>
                <rdf:Bag>
                  <rdf:li rdf:resource="http://identifiers.org/chebi/CHEBI%3A15377"/>
                </rdf:Bag>
              </bqbiol:is>
              <bqbiol:is>
                <rdf:Bag>
                  <rdf:li rdf:resource="http://identifiers.org/pubchem.substance/3303"/>
                </rdf:Bag>
              </bqbiol:is>
              <bqbiol:is>
                <rdf:Bag>
                  <rdf:li rdf:resource="http://identifiers.org/3dmet/B01124"/>
                </rdf:Bag>
              </bqbiol:is>
              <bqbiol:hasVersion>
                <rdf:Bag>
                  <rdf:li rdf:resource="http://identifiers.org/pdb-ccd/HOH"/>
                  <rdf:li rdf:resource="http://identifiers.org/pdb-ccd/O"/>
                </rdf:Bag>
              </bqbiol:hasVersion>
            </rdf:Description>
          </rdf:RDF>
        </annotation>
            </species>
      <species id="HVA" name="HVA" metaid="meta_HVA" boundaryCondition="false" sboTerm="SBO:0000247" compartment="Internal_Species">
        <notes>
          <body xmlns="http://www.w3.org/1999/xhtml">
                <p>          <b>3-Methoxy-4-hydroxyphenylacetate</b>
                        </p>
                    <p>          <b>All given names:</b>
                        <br/>
              Homovanillate          <br/>
              Homovanillic acid          <br/>
              3-Methoxy-4-hydroxyphenylacetate          </p>
                    <p>          <b>CAS number:</b>
              306-08-1          </p>
                    <p>          <b>Formula:</b>
              C9H10O4          </p>
                    <p>          <b>Mass:</b>
              182.0579          </p>
                    </body>
          
        </notes>
        <annotation>
          <rdf:RDF xmlns:rdf="http://www.w3.org/1999/02/22-rdf-syntax-ns#" xmlns:bqbiol="http://biomodels.net/biology-qualifiers/" xmlns:bqmodel="http://biomodels.net/model-qualifiers/">
            <rdf:Description rdf:about="#meta_HVA">
              <bqbiol:is>
                <rdf:Bag>
                  <rdf:li rdf:resource="http://identifiers.org/kegg.compound/C05582"/>
                </rdf:Bag>
              </bqbiol:is>
              <bqbiol:is>
                <rdf:Bag>
                  <rdf:li rdf:resource="http://identifiers.org/chebi/CHEBI%3A545959"/>
                </rdf:Bag>
              </bqbiol:is>
              <bqbiol:is>
                <rdf:Bag>
                  <rdf:li rdf:resource="http://identifiers.org/pubchem.substance/7908"/>
                </rdf:Bag>
              </bqbiol:is>
              <bqbiol:is>
                <rdf:Bag>
                  <rdf:li rdf:resource="http://identifiers.org/3dmet/B00798"/>
                </rdf:Bag>
              </bqbiol:is>
            </rdf:Description>
          </rdf:RDF>
        </annotation>
            </species>
      <species id="HVAldehyde" name="HVAldehyde" metaid="meta_HVAldehyde" boundaryCondition="false" sboTerm="SBO:0000247" compartment="Internal_Species">
        <notes>
          <body xmlns="http://www.w3.org/1999/xhtml">
                <p>          <b>3-Methoxy-4-hydroxyphenylacetate</b>
                        </p>
                    <p>          <b>All given names:</b>
                        <br/>
              Homovanillate          <br/>
              Homovanillic acid          <br/>
              3-Methoxy-4-hydroxyphenylacetate          </p>
                    <p>          <b>CAS number:</b>
              306-08-1          </p>
                    <p>          <b>Formula:</b>
              C9H10O4          </p>
                    <p>          <b>Mass:</b>
              182.0579          </p>
                    </body>
          
        </notes>
        <annotation>
          <rdf:RDF xmlns:rdf="http://www.w3.org/1999/02/22-rdf-syntax-ns#" xmlns:bqbiol="http://biomodels.net/biology-qualifiers/" xmlns:bqmodel="http://biomodels.net/model-qualifiers/">
            <rdf:Description rdf:about="#meta_HVAldehyde">
              <bqbiol:is>
                <rdf:Bag>
                  <rdf:li rdf:resource="http://identifiers.org/kegg.compound/C05582"/>
                </rdf:Bag>
              </bqbiol:is>
              <bqbiol:is>
                <rdf:Bag>
                  <rdf:li rdf:resource="http://identifiers.org/chebi/CHEBI%3A545959"/>
                </rdf:Bag>
              </bqbiol:is>
              <bqbiol:is>
                <rdf:Bag>
                  <rdf:li rdf:resource="http://identifiers.org/pubchem.substance/7908"/>
                </rdf:Bag>
              </bqbiol:is>
              <bqbiol:is>
                <rdf:Bag>
                  <rdf:li rdf:resource="http://identifiers.org/3dmet/B00798"/>
                </rdf:Bag>
              </bqbiol:is>
            </rdf:Description>
          </rdf:RDF>
        </annotation>
            </species>
      <species id="HtrA2" name="HtrA2" metaid="meta_HtrA2" boundaryCondition="false" sboTerm="SBO:0000252" compartment="Internal_Species">
        <notes>
          <body xmlns="http://www.w3.org/1999/xhtml">
                <p>          <b>Description for “HTRA2, OMI, PARK13, PRSS25”:</b>
              HtrA serine peptidase 2 (EC:3.4.21.108)          </p>
                    </body>
          
        </notes>
        <annotation>
          <rdf:RDF xmlns:rdf="http://www.w3.org/1999/02/22-rdf-syntax-ns#" xmlns:bqbiol="http://biomodels.net/biology-qualifiers/" xmlns:bqmodel="http://biomodels.net/model-qualifiers/">
            <rdf:Description rdf:about="#meta_HtrA2">
              <bqbiol:is>
                <rdf:Bag>
                  <rdf:li rdf:resource="http://identifiers.org/kegg.genes/hsa%3A27429"/>
                </rdf:Bag>
              </bqbiol:is>
              <bqbiol:is>
                <rdf:Bag>
                  <rdf:li rdf:resource="http://identifiers.org/ncbigene/27429"/>
                </rdf:Bag>
              </bqbiol:is>
              <bqbiol:is>
                <rdf:Bag>
                  <rdf:li rdf:resource="http://identifiers.org/omim/606441"/>
                </rdf:Bag>
              </bqbiol:is>
              <bqbiol:is>
                <rdf:Bag>
                  <rdf:li rdf:resource="http://identifiers.org/ensembl/ENSG00000115317"/>
                </rdf:Bag>
              </bqbiol:is>
              <bqbiol:is>
                <rdf:Bag>
                  <rdf:li rdf:resource="http://identifiers.org/uniprot/O43464"/>
                </rdf:Bag>
              </bqbiol:is>
              <bqbiol:is>
                <rdf:Bag>
                  <rdf:li rdf:resource="http://identifiers.org/hgnc/HGNC%3A14348"/>
                </rdf:Bag>
              </bqbiol:is>
            </rdf:Description>
          </rdf:RDF>
        </annotation>
            </species>
      <species id="HtrA2P" name="HtrA2P" metaid="meta_HtrA2P" boundaryCondition="false" sboTerm="SBO:0000252" compartment="Internal_Species">
        <notes>
          <body xmlns="http://www.w3.org/1999/xhtml">
                <p>          <b>Description for “HTRA2, OMI, PARK13, PRSS25”:</b>
              HtrA serine peptidase 2 (EC:3.4.21.108)          </p>
                    </body>
          
        </notes>
        <annotation>
          <rdf:RDF xmlns:rdf="http://www.w3.org/1999/02/22-rdf-syntax-ns#" xmlns:bqbiol="http://biomodels.net/biology-qualifiers/" xmlns:bqmodel="http://biomodels.net/model-qualifiers/">
            <rdf:Description rdf:about="#meta_HtrA2P">
              <bqbiol:is>
                <rdf:Bag>
                  <rdf:li rdf:resource="http://identifiers.org/kegg.genes/hsa%3A27429"/>
                </rdf:Bag>
              </bqbiol:is>
              <bqbiol:is>
                <rdf:Bag>
                  <rdf:li rdf:resource="http://identifiers.org/ncbigene/27429"/>
                </rdf:Bag>
              </bqbiol:is>
              <bqbiol:is>
                <rdf:Bag>
                  <rdf:li rdf:resource="http://identifiers.org/omim/606441"/>
                </rdf:Bag>
              </bqbiol:is>
              <bqbiol:is>
                <rdf:Bag>
                  <rdf:li rdf:resource="http://identifiers.org/ensembl/ENSG00000115317"/>
                </rdf:Bag>
              </bqbiol:is>
              <bqbiol:is>
                <rdf:Bag>
                  <rdf:li rdf:resource="http://identifiers.org/uniprot/O43464"/>
                </rdf:Bag>
              </bqbiol:is>
              <bqbiol:is>
                <rdf:Bag>
                  <rdf:li rdf:resource="http://identifiers.org/hgnc/HGNC%3A14348"/>
                </rdf:Bag>
              </bqbiol:is>
            </rdf:Description>
          </rdf:RDF>
        </annotation>
            </species>
      <species id="LBAggregates" name="LBAggregates" boundaryCondition="false" compartment="Internal_Species"/>
      <species id="MAO" name="MAO" metaid="meta_MAO" boundaryCondition="false" sboTerm="SBO:0000252" compartment="Internal_Species">
        <notes>
          <body xmlns="http://www.w3.org/1999/xhtml">
                <p>          <b>Description for “MAOA, MAO-A”:</b>
              monoamine oxidase A (EC:1.4.3.4)          </p>
                    </body>
          
        </notes>
        <annotation>
          <rdf:RDF xmlns:rdf="http://www.w3.org/1999/02/22-rdf-syntax-ns#" xmlns:bqbiol="http://biomodels.net/biology-qualifiers/" xmlns:bqmodel="http://biomodels.net/model-qualifiers/">
            <rdf:Description rdf:about="#meta_MAO">
              <bqbiol:is>
                <rdf:Bag>
                  <rdf:li rdf:resource="http://identifiers.org/kegg.genes/hsa%3A4128"/>
                </rdf:Bag>
              </bqbiol:is>
              <bqbiol:is>
                <rdf:Bag>
                  <rdf:li rdf:resource="http://identifiers.org/ncbigene/4128"/>
                </rdf:Bag>
              </bqbiol:is>
              <bqbiol:is>
                <rdf:Bag>
                  <rdf:li rdf:resource="http://identifiers.org/omim/309850"/>
                </rdf:Bag>
              </bqbiol:is>
              <bqbiol:hasVersion>
                <rdf:Bag>
                  <rdf:li rdf:resource="http://identifiers.org/uniprot/P21397"/>
                  <rdf:li rdf:resource="http://identifiers.org/uniprot/Q49A63"/>
                  <rdf:li rdf:resource="http://identifiers.org/uniprot/Q53YE7"/>
                </rdf:Bag>
              </bqbiol:hasVersion>
              <bqbiol:is>
                <rdf:Bag>
                  <rdf:li rdf:resource="http://identifiers.org/hgnc/HGNC%3A6833"/>
                </rdf:Bag>
              </bqbiol:is>
            </rdf:Description>
          </rdf:RDF>
        </annotation>
            </species>
      <species id="MAT" name="MAT" boundaryCondition="false" compartment="Internal_Species"/>
      <species id="MPTP" name="MPTP" metaid="meta_MPTP" boundaryCondition="false" sboTerm="SBO:0000247" compartment="Internal_Species">
        <notes>
          <body xmlns="http://www.w3.org/1999/xhtml">
                <p>          <b>MPTP</b>
                        </p>
                    <p>          <b>All given names:</b>
                        <br/>
              1-Methyl-4-phenyl-1,2,3,6-tetrahydropyridine          <br/>
              MPTP          </p>
                    <p>          <b>CAS number:</b>
              28289-54-5          </p>
                    <p>          <b>Formula:</b>
              C12H15N          </p>
                    <p>          <b>Mass:</b>
              173.1204          </p>
                    </body>
          
        </notes>
        <annotation>
          <rdf:RDF xmlns:rdf="http://www.w3.org/1999/02/22-rdf-syntax-ns#" xmlns:bqbiol="http://biomodels.net/biology-qualifiers/" xmlns:bqmodel="http://biomodels.net/model-qualifiers/">
            <rdf:Description rdf:about="#meta_MPTP">
              <bqbiol:is>
                <rdf:Bag>
                  <rdf:li rdf:resource="http://identifiers.org/kegg.compound/C04599"/>
                </rdf:Bag>
              </bqbiol:is>
              <bqbiol:is>
                <rdf:Bag>
                  <rdf:li rdf:resource="http://identifiers.org/chebi/CHEBI%3A17963"/>
                </rdf:Bag>
              </bqbiol:is>
              <bqbiol:is>
                <rdf:Bag>
                  <rdf:li rdf:resource="http://identifiers.org/pubchem.substance/7196"/>
                </rdf:Bag>
              </bqbiol:is>
            </rdf:Description>
          </rdf:RDF>
        </annotation>
            </species>
      <species id="Mfn2" name="Mfn2" metaid="meta_Mfn2" boundaryCondition="false" sboTerm="SBO:0000252" compartment="Internal_Species">
        <notes>
          <body xmlns="http://www.w3.org/1999/xhtml">
                <p>          <b>Description for “MFN2, CMT2A, CMT2A2, CPRP1, HSG, MARF”:</b>
              mitofusin 2          </p>
                    </body>
          
        </notes>
        <annotation>
          <rdf:RDF xmlns:rdf="http://www.w3.org/1999/02/22-rdf-syntax-ns#" xmlns:bqbiol="http://biomodels.net/biology-qualifiers/" xmlns:bqmodel="http://biomodels.net/model-qualifiers/">
            <rdf:Description rdf:about="#meta_Mfn2">
              <bqbiol:is>
                <rdf:Bag>
                  <rdf:li rdf:resource="http://identifiers.org/kegg.genes/hsa%3A9927"/>
                </rdf:Bag>
              </bqbiol:is>
              <bqbiol:is>
                <rdf:Bag>
                  <rdf:li rdf:resource="http://identifiers.org/ncbigene/9927"/>
                </rdf:Bag>
              </bqbiol:is>
              <bqbiol:is>
                <rdf:Bag>
                  <rdf:li rdf:resource="http://identifiers.org/omim/608507"/>
                </rdf:Bag>
              </bqbiol:is>
              <bqbiol:is>
                <rdf:Bag>
                  <rdf:li rdf:resource="http://identifiers.org/ensembl/ENSG00000116688"/>
                </rdf:Bag>
              </bqbiol:is>
              <bqbiol:is>
                <rdf:Bag>
                  <rdf:li rdf:resource="http://identifiers.org/uniprot/O95140"/>
                </rdf:Bag>
              </bqbiol:is>
              <bqbiol:is>
                <rdf:Bag>
                  <rdf:li rdf:resource="http://identifiers.org/hgnc/HGNC%3A16877"/>
                </rdf:Bag>
              </bqbiol:is>
            </rdf:Description>
          </rdf:RDF>
        </annotation>
            </species>
      <species id="NAD" name="NAD+" metaid="meta_NAD" boundaryCondition="false" sboTerm="SBO:0000247" compartment="Internal_Species">
        <notes>
          <body xmlns="http://www.w3.org/1999/xhtml">
                <p>          <b>Nadide</b>
                        </p>
                    <p>          <b>All given names:</b>
                        <br/>
              NAD+          <br/>
              NAD          <br/>
              Nicotinamide adenine dinucleotide          <br/>
              DPN          <br/>
              Diphosphopyridine nucleotide          <br/>
              Nadide          </p>
                    <p>          <b>CAS number:</b>
              53-84-9          </p>
                    <p>          <b>Formula:</b>
              C21H28N7O14P2          </p>
                    <p>          <b>Mass:</b>
              664.1169          </p>
                    </body>
          
        </notes>
        <annotation>
          <rdf:RDF xmlns:rdf="http://www.w3.org/1999/02/22-rdf-syntax-ns#" xmlns:bqbiol="http://biomodels.net/biology-qualifiers/" xmlns:bqmodel="http://biomodels.net/model-qualifiers/">
            <rdf:Description rdf:about="#meta_NAD">
              <bqbiol:is>
                <rdf:Bag>
                  <rdf:li rdf:resource="http://identifiers.org/chebi/CHEBI%3A13390"/>
                </rdf:Bag>
              </bqbiol:is>
              <bqbiol:is>
                <rdf:Bag>
                  <rdf:li rdf:resource="http://identifiers.org/kegg.compound/C00003"/>
                </rdf:Bag>
              </bqbiol:is>
              <bqbiol:is>
                <rdf:Bag>
                  <rdf:li rdf:resource="http://identifiers.org/chebi/CHEBI%3A15846"/>
                </rdf:Bag>
              </bqbiol:is>
              <bqbiol:is>
                <rdf:Bag>
                  <rdf:li rdf:resource="http://identifiers.org/pubchem.substance/3305"/>
                </rdf:Bag>
              </bqbiol:is>
              <bqbiol:is>
                <rdf:Bag>
                  <rdf:li rdf:resource="http://identifiers.org/3dmet/B01126"/>
                </rdf:Bag>
              </bqbiol:is>
              <bqbiol:hasVersion>
                <rdf:Bag>
                  <rdf:li rdf:resource="http://identifiers.org/pdb-ccd/NAD"/>
                  <rdf:li rdf:resource="http://identifiers.org/pdb-ccd/NAJ"/>
                </rdf:Bag>
              </bqbiol:hasVersion>
            </rdf:Description>
          </rdf:RDF>
        </annotation>
            </species>
      <species id="NADH" name="NADH" metaid="meta_NADH" boundaryCondition="false" sboTerm="SBO:0000247" compartment="Internal_Species">
        <notes>
          <body xmlns="http://www.w3.org/1999/xhtml">
                <p>          <b>Reduced nicotinamide adenine dinucleotide</b>
                        </p>
                    <p>          <b>All given names:</b>
                        <br/>
              NADH          <br/>
              DPNH          <br/>
              Reduced nicotinamide adenine dinucleotide          </p>
                    <p>          <b>CAS number:</b>
              58-68-4          </p>
                    <p>          <b>Formula:</b>
              C21H29N7O14P2          </p>
                    <p>          <b>Mass:</b>
              665.1248          </p>
                    </body>
          
        </notes>
        <annotation>
          <rdf:RDF xmlns:rdf="http://www.w3.org/1999/02/22-rdf-syntax-ns#" xmlns:bqbiol="http://biomodels.net/biology-qualifiers/" xmlns:bqmodel="http://biomodels.net/model-qualifiers/">
            <rdf:Description rdf:about="#meta_NADH">
              <bqbiol:is>
                <rdf:Bag>
                  <rdf:li rdf:resource="http://identifiers.org/chebi/CHEBI%3A57945"/>
                </rdf:Bag>
              </bqbiol:is>
              <bqbiol:is>
                <rdf:Bag>
                  <rdf:li rdf:resource="http://identifiers.org/kegg.compound/C00004"/>
                </rdf:Bag>
              </bqbiol:is>
              <bqbiol:is>
                <rdf:Bag>
                  <rdf:li rdf:resource="http://identifiers.org/chebi/CHEBI%3A16908"/>
                </rdf:Bag>
              </bqbiol:is>
              <bqbiol:is>
                <rdf:Bag>
                  <rdf:li rdf:resource="http://identifiers.org/pubchem.substance/3306"/>
                </rdf:Bag>
              </bqbiol:is>
              <bqbiol:is>
                <rdf:Bag>
                  <rdf:li rdf:resource="http://identifiers.org/3dmet/B01127"/>
                </rdf:Bag>
              </bqbiol:is>
              <bqbiol:is>
                <rdf:Bag>
                  <rdf:li rdf:resource="http://identifiers.org/pdb-ccd/NAI"/>
                </rdf:Bag>
              </bqbiol:is>
            </rdf:Description>
          </rdf:RDF>
        </annotation>
            </species>
      <species id="O2" name="O2" metaid="meta_O2" boundaryCondition="false" sboTerm="SBO:0000247" compartment="Internal_Species">
        <notes>
          <body xmlns="http://www.w3.org/1999/xhtml">
                <p>          <b>O2</b>
                        </p>
                    <p>          <b>All given names:</b>
                        <br/>
              Oxygen          <br/>
              O2          </p>
                    <p>          <b>CAS number:</b>
              7782-44-7          </p>
                    <p>          <b>Formula:</b>
              O2          </p>
                    <p>          <b>Mass:</b>
              31.9898          </p>
                    </body>
          
        </notes>
        <annotation>
          <rdf:RDF xmlns:rdf="http://www.w3.org/1999/02/22-rdf-syntax-ns#" xmlns:bqbiol="http://biomodels.net/biology-qualifiers/" xmlns:bqmodel="http://biomodels.net/model-qualifiers/">
            <rdf:Description rdf:about="#meta_O2">
              <bqbiol:is>
                <rdf:Bag>
                  <rdf:li rdf:resource="http://identifiers.org/chebi/CHEBI%3A25806"/>
                </rdf:Bag>
              </bqbiol:is>
              <bqbiol:is>
                <rdf:Bag>
                  <rdf:li rdf:resource="http://identifiers.org/kegg.compound/C00007"/>
                </rdf:Bag>
              </bqbiol:is>
              <bqbiol:is>
                <rdf:Bag>
                  <rdf:li rdf:resource="http://identifiers.org/chebi/CHEBI%3A15379"/>
                </rdf:Bag>
              </bqbiol:is>
              <bqbiol:is>
                <rdf:Bag>
                  <rdf:li rdf:resource="http://identifiers.org/pubchem.substance/3309"/>
                </rdf:Bag>
              </bqbiol:is>
              <bqbiol:is>
                <rdf:Bag>
                  <rdf:li rdf:resource="http://identifiers.org/3dmet/B00001"/>
                </rdf:Bag>
              </bqbiol:is>
              <bqbiol:is>
                <rdf:Bag>
                  <rdf:li rdf:resource="http://identifiers.org/pdb-ccd/OXY"/>
                </rdf:Bag>
              </bqbiol:is>
            </rdf:Description>
          </rdf:RDF>
        </annotation>
            </species>
      <species id="PINK1" name="PINK1" metaid="meta_PINK1" boundaryCondition="false" sboTerm="SBO:0000252" compartment="Internal_Species">
        <notes>
          <body xmlns="http://www.w3.org/1999/xhtml">
                <p>          <b>Description for “PINK1, BRPK, PARK6”:</b>
              PTEN induced putative kinase 1 (EC:2.7.11.1)          </p>
                    </body>
          
        </notes>
        <annotation>
          <rdf:RDF xmlns:rdf="http://www.w3.org/1999/02/22-rdf-syntax-ns#" xmlns:bqbiol="http://biomodels.net/biology-qualifiers/" xmlns:bqmodel="http://biomodels.net/model-qualifiers/">
            <rdf:Description rdf:about="#meta_PINK1">
              <bqbiol:is>
                <rdf:Bag>
                  <rdf:li rdf:resource="http://identifiers.org/kegg.genes/hsa%3A65018"/>
                </rdf:Bag>
              </bqbiol:is>
              <bqbiol:is>
                <rdf:Bag>
                  <rdf:li rdf:resource="http://identifiers.org/ncbigene/65018"/>
                </rdf:Bag>
              </bqbiol:is>
              <bqbiol:is>
                <rdf:Bag>
                  <rdf:li rdf:resource="http://identifiers.org/omim/608309"/>
                </rdf:Bag>
              </bqbiol:is>
              <bqbiol:is>
                <rdf:Bag>
                  <rdf:li rdf:resource="http://identifiers.org/ensembl/ENSG00000158828"/>
                </rdf:Bag>
              </bqbiol:is>
              <bqbiol:is>
                <rdf:Bag>
                  <rdf:li rdf:resource="http://identifiers.org/uniprot/Q9BXM7"/>
                </rdf:Bag>
              </bqbiol:is>
              <bqbiol:is>
                <rdf:Bag>
                  <rdf:li rdf:resource="http://identifiers.org/hgnc/HGNC%3A14581"/>
                </rdf:Bag>
              </bqbiol:is>
            </rdf:Description>
          </rdf:RDF>
        </annotation>
            </species>
      <species id="ParkinP" name="ParkinP" metaid="meta_ParkinP" boundaryCondition="false" sboTerm="SBO:0000252" compartment="Internal_Species">
        <notes>
          <body xmlns="http://www.w3.org/1999/xhtml">
                <p>          <b>Description for “PARK2, AR-JP, LPRS2, PDJ, PRKN”:</b>
              parkinson protein 2, E3 ubiquitin protein ligase (parkin)          </p>
                    </body>
          
        </notes>
        <annotation>
          <rdf:RDF xmlns:rdf="http://www.w3.org/1999/02/22-rdf-syntax-ns#" xmlns:bqbiol="http://biomodels.net/biology-qualifiers/" xmlns:bqmodel="http://biomodels.net/model-qualifiers/">
            <rdf:Description rdf:about="#meta_ParkinP">
              <bqbiol:is>
                <rdf:Bag>
                  <rdf:li rdf:resource="http://identifiers.org/kegg.genes/hsa%3A5071"/>
                </rdf:Bag>
              </bqbiol:is>
              <bqbiol:is>
                <rdf:Bag>
                  <rdf:li rdf:resource="http://identifiers.org/ncbigene/5071"/>
                </rdf:Bag>
              </bqbiol:is>
              <bqbiol:is>
                <rdf:Bag>
                  <rdf:li rdf:resource="http://identifiers.org/omim/602544"/>
                </rdf:Bag>
              </bqbiol:is>
              <bqbiol:is>
                <rdf:Bag>
                  <rdf:li rdf:resource="http://identifiers.org/ensembl/ENSG00000185345"/>
                </rdf:Bag>
              </bqbiol:is>
              <bqbiol:hasVersion>
                <rdf:Bag>
                  <rdf:li rdf:resource="http://identifiers.org/uniprot/O60260"/>
                  <rdf:li rdf:resource="http://identifiers.org/uniprot/Q5VVX4"/>
                </rdf:Bag>
              </bqbiol:hasVersion>
              <bqbiol:is>
                <rdf:Bag>
                  <rdf:li rdf:resource="http://identifiers.org/hgnc/HGNC%3A8607"/>
                </rdf:Bag>
              </bqbiol:is>
            </rdf:Description>
          </rdf:RDF>
        </annotation>
            </species>
      <species id="PoolOfDefectMitochondria" name="PoolOfDefectMitochondria" boundaryCondition="false" compartment="Internal_Species"/>
      <species id="PoolOfViableMitochondria" name="PoolOfViableMitochondria" boundaryCondition="false" compartment="Internal_Species"/>
      <species id="Proteasome" name="Proteasome" boundaryCondition="false" compartment="Internal_Species"/>
      <species id="Protein" name="Protein" boundaryCondition="false" compartment="Internal_Species"/>
      <species id="Protongradient" name="Protongradient" boundaryCondition="false" compartment="Internal_Species"/>
      <species id="R_Salsolinol" name="R_Salsolinol" metaid="meta_R_Salsolinol" boundaryCondition="false" compartment="Internal_Species">
        <notes>
          <body xmlns="http://www.w3.org/1999/xhtml">
                <p>          <b>Salsolinol</b>
                        </p>
                    <p>          <b>All given names:</b>
                        <br/>
              (-)-Salsolinol          <br/>
              6,7-Isoquinolinediol, 1,2,3,4-tetrahydro-1-methyl-, (S)-          <br/>
              Salsolinol          </p>
                    <p>          <b>CAS number:</b>
              27740-96-1          </p>
                    <p>          <b>Formula:</b>
              C10H13NO2          </p>
                    <p>          <b>Mass:</b>
              179.0946          </p>
                    </body>
          
        </notes>
        <annotation>
          <rdf:RDF xmlns:rdf="http://www.w3.org/1999/02/22-rdf-syntax-ns#" xmlns:bqbiol="http://biomodels.net/biology-qualifiers/" xmlns:bqmodel="http://biomodels.net/model-qualifiers/">
            <rdf:Description rdf:about="#meta_R_Salsolinol">
              <bqbiol:is>
                <rdf:Bag>
                  <rdf:li rdf:resource="http://identifiers.org/kegg.compound/C09642"/>
                </rdf:Bag>
              </bqbiol:is>
              <bqbiol:is>
                <rdf:Bag>
                  <rdf:li rdf:resource="http://identifiers.org/pubchem.substance/11832"/>
                </rdf:Bag>
              </bqbiol:is>
              <bqbiol:is>
                <rdf:Bag>
                  <rdf:li rdf:resource="http://identifiers.org/3dmet/B03155"/>
                </rdf:Bag>
              </bqbiol:is>
            </rdf:Description>
          </rdf:RDF>
        </annotation>
            </species>
      <species id="ROS" name="ROS" metaid="meta_ROS" boundaryCondition="false" sboTerm="SBO:0000247" compartment="Internal_Species">
        <notes>
          <body xmlns="http://www.w3.org/1999/xhtml">
                <p>          <b>O2-</b>
                        </p>
                    <p>          <b>All given names:</b>
                        <br/>
              O2.-          <br/>
              Superoxide anion          <br/>
              O2-          </p>
                    <p>          <b>Formula:</b>
              O2          </p>
                    <p>          <b>Mass:</b>
              31.9898          </p>
                    </body>
          
        </notes>
        <annotation>
          <rdf:RDF xmlns:rdf="http://www.w3.org/1999/02/22-rdf-syntax-ns#" xmlns:bqbiol="http://biomodels.net/biology-qualifiers/" xmlns:bqmodel="http://biomodels.net/model-qualifiers/">
            <rdf:Description rdf:about="#meta_ROS">
              <bqbiol:is>
                <rdf:Bag>
                  <rdf:li rdf:resource="http://identifiers.org/kegg.compound/C00704"/>
                </rdf:Bag>
              </bqbiol:is>
              <bqbiol:is>
                <rdf:Bag>
                  <rdf:li rdf:resource="http://identifiers.org/chebi/CHEBI%3A18421"/>
                </rdf:Bag>
              </bqbiol:is>
              <bqbiol:is>
                <rdf:Bag>
                  <rdf:li rdf:resource="http://identifiers.org/pubchem.substance/3971"/>
                </rdf:Bag>
              </bqbiol:is>
            </rdf:Description>
          </rdf:RDF>
        </annotation>
            </species>
      <species id="ROS_DJ1" name="ROS_DJ1" boundaryCondition="false" compartment="Internal_Species"/>
      <species id="SNCA" name="SNCA" metaid="meta_SNCA" boundaryCondition="false" sboTerm="SBO:0000252" compartment="Internal_Species">
        <notes>
          <body xmlns="http://www.w3.org/1999/xhtml">
                <p>          <b>Description for “SNCA, NACP, PARK1, PARK4, PD1”:</b>
              synuclein, alpha (non A4 component of amyloid precursor)          </p>
                    </body>
          
        </notes>
        <annotation>
          <rdf:RDF xmlns:rdf="http://www.w3.org/1999/02/22-rdf-syntax-ns#" xmlns:bqbiol="http://biomodels.net/biology-qualifiers/" xmlns:bqmodel="http://biomodels.net/model-qualifiers/">
            <rdf:Description rdf:about="#meta_SNCA">
              <bqbiol:is>
                <rdf:Bag>
                  <rdf:li rdf:resource="http://identifiers.org/kegg.genes/hsa%3A6622"/>
                </rdf:Bag>
              </bqbiol:is>
              <bqbiol:is>
                <rdf:Bag>
                  <rdf:li rdf:resource="http://identifiers.org/ncbigene/6622"/>
                </rdf:Bag>
              </bqbiol:is>
              <bqbiol:is>
                <rdf:Bag>
                  <rdf:li rdf:resource="http://identifiers.org/omim/163890"/>
                </rdf:Bag>
              </bqbiol:is>
              <bqbiol:is>
                <rdf:Bag>
                  <rdf:li rdf:resource="http://identifiers.org/ensembl/ENSG00000145335"/>
                </rdf:Bag>
              </bqbiol:is>
              <bqbiol:hasVersion>
                <rdf:Bag>
                  <rdf:li rdf:resource="http://identifiers.org/uniprot/P37840"/>
                  <rdf:li rdf:resource="http://identifiers.org/uniprot/H6UYS5"/>
                </rdf:Bag>
              </bqbiol:hasVersion>
              <bqbiol:is>
                <rdf:Bag>
                  <rdf:li rdf:resource="http://identifiers.org/hgnc/HGNC%3A11138"/>
                </rdf:Bag>
              </bqbiol:is>
            </rdf:Description>
          </rdf:RDF>
        </annotation>
            </species>
      <species id="SNCAAggregate" name="SNCAAggregate" boundaryCondition="false" compartment="Internal_Species"/>
      <species id="Substrate_Ubl_Ubl_Ubl" name="Substrate_Ubl_Ubl_Ubl" boundaryCondition="false" compartment="Internal_Species"/>
      <species id="Succinate" name="Succinate" metaid="meta_Succinate" boundaryCondition="false" sboTerm="SBO:0000247" compartment="Internal_Species">
        <notes>
          <body xmlns="http://www.w3.org/1999/xhtml">
                <p>          <b>Ethylenesuccinic acid</b>
                        </p>
                    <p>          <b>All given names:</b>
                        <br/>
              Succinate          <br/>
              Succinic acid          <br/>
              Butanedionic acid          <br/>
              Ethylenesuccinic acid          </p>
                    <p>          <b>CAS number:</b>
              110-15-6          </p>
                    <p>          <b>Formula:</b>
              C4H6O4          </p>
                    <p>          <b>Mass:</b>
              118.0266          </p>
                    </body>
          
        </notes>
        <annotation>
          <rdf:RDF xmlns:rdf="http://www.w3.org/1999/02/22-rdf-syntax-ns#" xmlns:bqbiol="http://biomodels.net/biology-qualifiers/" xmlns:bqmodel="http://biomodels.net/model-qualifiers/">
            <rdf:Description rdf:about="#meta_Succinate">
              <bqbiol:is>
                <rdf:Bag>
                  <rdf:li rdf:resource="http://identifiers.org/kegg.compound/C00042"/>
                </rdf:Bag>
              </bqbiol:is>
              <bqbiol:is>
                <rdf:Bag>
                  <rdf:li rdf:resource="http://identifiers.org/chebi/CHEBI%3A15741"/>
                </rdf:Bag>
              </bqbiol:is>
              <bqbiol:is>
                <rdf:Bag>
                  <rdf:li rdf:resource="http://identifiers.org/pubchem.substance/3344"/>
                </rdf:Bag>
              </bqbiol:is>
              <bqbiol:is>
                <rdf:Bag>
                  <rdf:li rdf:resource="http://identifiers.org/3dmet/B00012"/>
                </rdf:Bag>
              </bqbiol:is>
              <bqbiol:is>
                <rdf:Bag>
                  <rdf:li rdf:resource="http://identifiers.org/pdb-ccd/SIN"/>
                </rdf:Bag>
              </bqbiol:is>
            </rdf:Description>
          </rdf:RDF>
        </annotation>
            </species>
      <species id="TH" name="TH" metaid="meta_TH" boundaryCondition="false" sboTerm="SBO:0000252" compartment="Internal_Species">
        <notes>
          <body xmlns="http://www.w3.org/1999/xhtml">
                <p>          <b>Description for “TH, DYT14, DYT5b, TYH”:</b>
              tyrosine hydroxylase (EC:1.14.16.2)          </p>
                    </body>
          
        </notes>
        <annotation>
          <rdf:RDF xmlns:rdf="http://www.w3.org/1999/02/22-rdf-syntax-ns#" xmlns:bqbiol="http://biomodels.net/biology-qualifiers/" xmlns:bqmodel="http://biomodels.net/model-qualifiers/">
            <rdf:Description rdf:about="#meta_TH">
              <bqbiol:is>
                <rdf:Bag>
                  <rdf:li rdf:resource="http://identifiers.org/kegg.genes/hsa%3A7054"/>
                </rdf:Bag>
              </bqbiol:is>
              <bqbiol:is>
                <rdf:Bag>
                  <rdf:li rdf:resource="http://identifiers.org/ncbigene/7054"/>
                </rdf:Bag>
              </bqbiol:is>
              <bqbiol:is>
                <rdf:Bag>
                  <rdf:li rdf:resource="http://identifiers.org/omim/191290"/>
                </rdf:Bag>
              </bqbiol:is>
              <bqbiol:is>
                <rdf:Bag>
                  <rdf:li rdf:resource="http://identifiers.org/ensembl/ENSG00000180176"/>
                </rdf:Bag>
              </bqbiol:is>
              <bqbiol:hasVersion>
                <rdf:Bag>
                  <rdf:li rdf:resource="http://identifiers.org/uniprot/P07101"/>
                  <rdf:li rdf:resource="http://identifiers.org/uniprot/P78428"/>
                </rdf:Bag>
              </bqbiol:hasVersion>
              <bqbiol:is>
                <rdf:Bag>
                  <rdf:li rdf:resource="http://identifiers.org/hgnc/HGNC%3A11782"/>
                </rdf:Bag>
              </bqbiol:is>
            </rdf:Description>
          </rdf:RDF>
        </annotation>
            </species>
      <species id="THP" name="THP" metaid="meta_THP" boundaryCondition="false" sboTerm="SBO:0000247" compartment="Internal_Species">
        <notes>
          <body xmlns="http://www.w3.org/1999/xhtml">
                <p>          <b>Norlaudanosoline</b>
                        </p>
                    <p>          <b>All given names:</b>
                        <br/>
              Tetrahydropapaveroline          <br/>
              (R,S)-Norlaudanosoline          <br/>
              Norlaudanosoline          </p>
                    <p>          <b>CAS number:</b>
              4747-99-3          </p>
                    <p>          <b>Formula:</b>
              C16H17NO4          </p>
                    <p>          <b>Mass:</b>
              287.1158          </p>
                    </body>
          
        </notes>
        <annotation>
          <rdf:RDF xmlns:rdf="http://www.w3.org/1999/02/22-rdf-syntax-ns#" xmlns:bqbiol="http://biomodels.net/biology-qualifiers/" xmlns:bqmodel="http://biomodels.net/model-qualifiers/">
            <rdf:Description rdf:about="#meta_THP">
              <bqbiol:is>
                <rdf:Bag>
                  <rdf:li rdf:resource="http://identifiers.org/kegg.compound/C06350"/>
                </rdf:Bag>
              </bqbiol:is>
              <bqbiol:is>
                <rdf:Bag>
                  <rdf:li rdf:resource="http://identifiers.org/chebi/CHEBI%3A28770"/>
                </rdf:Bag>
              </bqbiol:is>
              <bqbiol:is>
                <rdf:Bag>
                  <rdf:li rdf:resource="http://identifiers.org/pubchem.substance/8586"/>
                </rdf:Bag>
              </bqbiol:is>
            </rdf:Description>
          </rdf:RDF>
        </annotation>
            </species>
      <species id="TRAP1" name="TRAP1" metaid="meta_TRAP1" boundaryCondition="false" sboTerm="SBO:0000252" compartment="Internal_Species">
        <notes>
          <body xmlns="http://www.w3.org/1999/xhtml">
                <p>          <b>Description for “TRAP1, HSP_75, HSP75, HSP90L, TRAP-1”:</b>
              TNF receptor-associated protein 1          </p>
                    </body>
          
        </notes>
        <annotation>
          <rdf:RDF xmlns:rdf="http://www.w3.org/1999/02/22-rdf-syntax-ns#" xmlns:bqbiol="http://biomodels.net/biology-qualifiers/" xmlns:bqmodel="http://biomodels.net/model-qualifiers/">
            <rdf:Description rdf:about="#meta_TRAP1">
              <bqbiol:is>
                <rdf:Bag>
                  <rdf:li rdf:resource="http://identifiers.org/kegg.genes/hsa%3A10131"/>
                </rdf:Bag>
              </bqbiol:is>
              <bqbiol:is>
                <rdf:Bag>
                  <rdf:li rdf:resource="http://identifiers.org/ncbigene/10131"/>
                </rdf:Bag>
              </bqbiol:is>
              <bqbiol:is>
                <rdf:Bag>
                  <rdf:li rdf:resource="http://identifiers.org/omim/606219"/>
                </rdf:Bag>
              </bqbiol:is>
              <bqbiol:is>
                <rdf:Bag>
                  <rdf:li rdf:resource="http://identifiers.org/ensembl/ENSG00000126602"/>
                </rdf:Bag>
              </bqbiol:is>
              <bqbiol:hasVersion>
                <rdf:Bag>
                  <rdf:li rdf:resource="http://identifiers.org/uniprot/Q12931"/>
                  <rdf:li rdf:resource="http://identifiers.org/uniprot/B4DR68"/>
                  <rdf:li rdf:resource="http://identifiers.org/uniprot/F5H897"/>
                  <rdf:li rdf:resource="http://identifiers.org/uniprot/Q53FS6"/>
                </rdf:Bag>
              </bqbiol:hasVersion>
              <bqbiol:is>
                <rdf:Bag>
                  <rdf:li rdf:resource="http://identifiers.org/hgnc/HGNC%3A16264"/>
                </rdf:Bag>
              </bqbiol:is>
            </rdf:Description>
          </rdf:RDF>
        </annotation>
            </species>
      <species id="TRAP1P" name="TRAP1P" metaid="meta_TRAP1P" boundaryCondition="false" sboTerm="SBO:0000252" compartment="Internal_Species">
        <notes>
          <body xmlns="http://www.w3.org/1999/xhtml">
                <p>          <b>Description for “TRAP1, HSP_75, HSP75, HSP90L, TRAP-1”:</b>
              TNF receptor-associated protein 1          </p>
                    </body>
          
        </notes>
        <annotation>
          <rdf:RDF xmlns:rdf="http://www.w3.org/1999/02/22-rdf-syntax-ns#" xmlns:bqbiol="http://biomodels.net/biology-qualifiers/" xmlns:bqmodel="http://biomodels.net/model-qualifiers/">
            <rdf:Description rdf:about="#meta_TRAP1P">
              <bqbiol:is>
                <rdf:Bag>
                  <rdf:li rdf:resource="http://identifiers.org/kegg.genes/hsa%3A10131"/>
                </rdf:Bag>
              </bqbiol:is>
              <bqbiol:is>
                <rdf:Bag>
                  <rdf:li rdf:resource="http://identifiers.org/ncbigene/10131"/>
                </rdf:Bag>
              </bqbiol:is>
              <bqbiol:is>
                <rdf:Bag>
                  <rdf:li rdf:resource="http://identifiers.org/omim/606219"/>
                </rdf:Bag>
              </bqbiol:is>
              <bqbiol:is>
                <rdf:Bag>
                  <rdf:li rdf:resource="http://identifiers.org/ensembl/ENSG00000126602"/>
                </rdf:Bag>
              </bqbiol:is>
              <bqbiol:hasVersion>
                <rdf:Bag>
                  <rdf:li rdf:resource="http://identifiers.org/uniprot/Q12931"/>
                  <rdf:li rdf:resource="http://identifiers.org/uniprot/B4DR68"/>
                  <rdf:li rdf:resource="http://identifiers.org/uniprot/F5H897"/>
                  <rdf:li rdf:resource="http://identifiers.org/uniprot/Q53FS6"/>
                </rdf:Bag>
              </bqbiol:hasVersion>
              <bqbiol:is>
                <rdf:Bag>
                  <rdf:li rdf:resource="http://identifiers.org/hgnc/HGNC%3A16264"/>
                </rdf:Bag>
              </bqbiol:is>
            </rdf:Description>
          </rdf:RDF>
        </annotation>
            </species>
      <species id="Ubiquinol" name="Ubiquinol" metaid="meta_Ubiquinol" boundaryCondition="false" sboTerm="SBO:0000247" compartment="Internal_Species">
        <notes>
          <body xmlns="http://www.w3.org/1999/xhtml">
                <p>          <b>CoQH2</b>
                        </p>
                    <p>          <b>All given names:</b>
                        <br/>
              Ubiquinol          <br/>
              QH2          <br/>
              CoQH2          </p>
                    <p>          <b>CAS number:</b>
              56275-39-9          </p>
                    <p>          <b>Formula:</b>
              C14H20O4(C5H8)n          </p>
                    </body>
          
        </notes>
        <annotation>
          <rdf:RDF xmlns:rdf="http://www.w3.org/1999/02/22-rdf-syntax-ns#" xmlns:bqbiol="http://biomodels.net/biology-qualifiers/" xmlns:bqmodel="http://biomodels.net/model-qualifiers/">
            <rdf:Description rdf:about="#meta_Ubiquinol">
              <bqbiol:is>
                <rdf:Bag>
                  <rdf:li rdf:resource="http://identifiers.org/kegg.compound/C00390"/>
                </rdf:Bag>
              </bqbiol:is>
              <bqbiol:is>
                <rdf:Bag>
                  <rdf:li rdf:resource="http://identifiers.org/chebi/CHEBI%3A17976"/>
                </rdf:Bag>
              </bqbiol:is>
              <bqbiol:is>
                <rdf:Bag>
                  <rdf:li rdf:resource="http://identifiers.org/pubchem.substance/3680"/>
                </rdf:Bag>
              </bqbiol:is>
            </rdf:Description>
          </rdf:RDF>
        </annotation>
            </species>
      <species id="Ubiquinone" name="Ubiquinone" metaid="meta_Ubiquinone" boundaryCondition="false" sboTerm="SBO:0000247" compartment="Internal_Species">
        <notes>
          <body xmlns="http://www.w3.org/1999/xhtml">
                <p>          <b>Q</b>
                        </p>
                    <p>          <b>All given names:</b>
                        <br/>
              Ubiquinone          <br/>
              Coenzyme Q          <br/>
              CoQ          <br/>
              Q          </p>
                    <p>          <b>CAS number:</b>
              1339-63-5          </p>
                    <p>          <b>Formula:</b>
              C14H18O4(C5H8)n          </p>
                    </body>
          
        </notes>
        <annotation>
          <rdf:RDF xmlns:rdf="http://www.w3.org/1999/02/22-rdf-syntax-ns#" xmlns:bqbiol="http://biomodels.net/biology-qualifiers/" xmlns:bqmodel="http://biomodels.net/model-qualifiers/">
            <rdf:Description rdf:about="#meta_Ubiquinone">
              <bqbiol:is>
                <rdf:Bag>
                  <rdf:li rdf:resource="http://identifiers.org/kegg.compound/C00399"/>
                </rdf:Bag>
              </bqbiol:is>
              <bqbiol:is>
                <rdf:Bag>
                  <rdf:li rdf:resource="http://identifiers.org/chebi/CHEBI%3A16389"/>
                </rdf:Bag>
              </bqbiol:is>
              <bqbiol:is>
                <rdf:Bag>
                  <rdf:li rdf:resource="http://identifiers.org/pubchem.substance/3689"/>
                </rdf:Bag>
              </bqbiol:is>
              <bqbiol:hasVersion>
                <rdf:Bag>
                  <rdf:li rdf:resource="http://identifiers.org/lipidbank/VCQ0001"/>
                  <rdf:li rdf:resource="http://identifiers.org/lipidbank/VCQ0002"/>
                  <rdf:li rdf:resource="http://identifiers.org/lipidbank/VCQ0003"/>
                  <rdf:li rdf:resource="http://identifiers.org/lipidbank/VCQ0004"/>
                  <rdf:li rdf:resource="http://identifiers.org/lipidbank/VCQ0005"/>
                  <rdf:li rdf:resource="http://identifiers.org/lipidbank/VCQ0006"/>
                  <rdf:li rdf:resource="http://identifiers.org/lipidbank/VCQ0007"/>
                  <rdf:li rdf:resource="http://identifiers.org/lipidbank/VCQ0008"/>
                  <rdf:li rdf:resource="http://identifiers.org/lipidbank/VCQ0009"/>
                  <rdf:li rdf:resource="http://identifiers.org/lipidbank/VCQ0012"/>
                </rdf:Bag>
              </bqbiol:hasVersion>
            </rdf:Description>
          </rdf:RDF>
        </annotation>
            </species>
      <species id="Ubl" name="Ubl" metaid="meta_Ubl" boundaryCondition="false" sboTerm="SBO:0000252" compartment="Internal_Species">
        <notes>
          <body xmlns="http://www.w3.org/1999/xhtml">
                <p>          <b>Description for “UBB, RPS27A, UBA52, UBC”:</b>
              ubiquitin B          </p>
                    </body>
          
        </notes>
        <annotation>
          <rdf:RDF xmlns:rdf="http://www.w3.org/1999/02/22-rdf-syntax-ns#" xmlns:bqbiol="http://biomodels.net/biology-qualifiers/" xmlns:bqmodel="http://biomodels.net/model-qualifiers/">
            <rdf:Description rdf:about="#meta_Ubl">
              <bqbiol:is>
                <rdf:Bag>
                  <rdf:li rdf:resource="http://identifiers.org/kegg.genes/hsa%3A7314"/>
                </rdf:Bag>
              </bqbiol:is>
              <bqbiol:is>
                <rdf:Bag>
                  <rdf:li rdf:resource="http://identifiers.org/ncbigene/7314"/>
                </rdf:Bag>
              </bqbiol:is>
              <bqbiol:is>
                <rdf:Bag>
                  <rdf:li rdf:resource="http://identifiers.org/omim/191339"/>
                </rdf:Bag>
              </bqbiol:is>
              <bqbiol:hasVersion>
                <rdf:Bag>
                  <rdf:li rdf:resource="http://identifiers.org/uniprot/P0CG47"/>
                  <rdf:li rdf:resource="http://identifiers.org/uniprot/Q5U5U6"/>
                </rdf:Bag>
              </bqbiol:hasVersion>
              <bqbiol:is>
                <rdf:Bag>
                  <rdf:li rdf:resource="http://identifiers.org/hgnc/HGNC%3A12463"/>
                </rdf:Bag>
              </bqbiol:is>
            </rdf:Description>
          </rdf:RDF>
        </annotation>
            </species>
      <species id="VDAC1" name="VDAC1" metaid="meta_VDAC1" boundaryCondition="false" sboTerm="SBO:0000252" compartment="Internal_Species">
        <notes>
          <body xmlns="http://www.w3.org/1999/xhtml">
                <p>          <b>Description for “VDAC1, PORIN, VDAC-1”:</b>
              voltage-dependent anion channel 1          </p>
                    </body>
          
        </notes>
        <annotation>
          <rdf:RDF xmlns:rdf="http://www.w3.org/1999/02/22-rdf-syntax-ns#" xmlns:bqbiol="http://biomodels.net/biology-qualifiers/" xmlns:bqmodel="http://biomodels.net/model-qualifiers/">
            <rdf:Description rdf:about="#meta_VDAC1">
              <bqbiol:is>
                <rdf:Bag>
                  <rdf:li rdf:resource="http://identifiers.org/kegg.genes/hsa%3A7416"/>
                </rdf:Bag>
              </bqbiol:is>
              <bqbiol:is>
                <rdf:Bag>
                  <rdf:li rdf:resource="http://identifiers.org/ncbigene/7416"/>
                </rdf:Bag>
              </bqbiol:is>
              <bqbiol:is>
                <rdf:Bag>
                  <rdf:li rdf:resource="http://identifiers.org/omim/604492"/>
                </rdf:Bag>
              </bqbiol:is>
              <bqbiol:is>
                <rdf:Bag>
                  <rdf:li rdf:resource="http://identifiers.org/ensembl/ENSG00000213585"/>
                </rdf:Bag>
              </bqbiol:is>
              <bqbiol:hasVersion>
                <rdf:Bag>
                  <rdf:li rdf:resource="http://identifiers.org/uniprot/P21796"/>
                  <rdf:li rdf:resource="http://identifiers.org/uniprot/B3KTS5"/>
                </rdf:Bag>
              </bqbiol:hasVersion>
              <bqbiol:is>
                <rdf:Bag>
                  <rdf:li rdf:resource="http://identifiers.org/hgnc/HGNC%3A12669"/>
                </rdf:Bag>
              </bqbiol:is>
            </rdf:Description>
          </rdf:RDF>
        </annotation>
            </species>
      <species id="apoptoseFactors" name="apoptoseFactors" boundaryCondition="false" compartment="Internal_Species"/>
      <species id="auto" name="auto" metaid="meta_auto" boundaryCondition="false" sboTerm="SBO:0000252" compartment="Internal_Species">
        <notes>
          <body xmlns="http://www.w3.org/1999/xhtml">
                <p>          <b>Description for “DRD2, D2DR, D2R”:</b>
              dopamine receptor D2          </p>
                    </body>
          
        </notes>
        <annotation>
          <rdf:RDF xmlns:rdf="http://www.w3.org/1999/02/22-rdf-syntax-ns#" xmlns:bqbiol="http://biomodels.net/biology-qualifiers/" xmlns:bqmodel="http://biomodels.net/model-qualifiers/">
            <rdf:Description rdf:about="#meta_auto">
              <bqbiol:is>
                <rdf:Bag>
                  <rdf:li rdf:resource="http://identifiers.org/kegg.genes/hsa%3A1813"/>
                </rdf:Bag>
              </bqbiol:is>
              <bqbiol:is>
                <rdf:Bag>
                  <rdf:li rdf:resource="http://identifiers.org/ncbigene/1813"/>
                </rdf:Bag>
              </bqbiol:is>
              <bqbiol:is>
                <rdf:Bag>
                  <rdf:li rdf:resource="http://identifiers.org/omim/126450"/>
                </rdf:Bag>
              </bqbiol:is>
              <bqbiol:is>
                <rdf:Bag>
                  <rdf:li rdf:resource="http://identifiers.org/ensembl/ENSG00000149295"/>
                </rdf:Bag>
              </bqbiol:is>
              <bqbiol:is>
                <rdf:Bag>
                  <rdf:li rdf:resource="http://identifiers.org/uniprot/P14416"/>
                </rdf:Bag>
              </bqbiol:is>
              <bqbiol:is>
                <rdf:Bag>
                  <rdf:li rdf:resource="http://identifiers.org/hgnc/HGNC%3A3023"/>
                </rdf:Bag>
              </bqbiol:is>
            </rdf:Description>
          </rdf:RDF>
        </annotation>
            </species>
      <species id="bh2" name="bh2" metaid="a9f57167-f18c-4114-a5d3-a8bd595a6d7b" boundaryCondition="false" sboTerm="SBO:0000247" compartment="Internal_Species">
        <annotation>
          <rdf:RDF xmlns:rdf="http://www.w3.org/1999/02/22-rdf-syntax-ns#" xmlns:bqbiol="http://biomodels.net/biology-qualifiers/" xmlns:bqmodel="http://biomodels.net/model-qualifiers/">
            <rdf:Description rdf:about="#a9f57167-f18c-4114-a5d3-a8bd595a6d7b">
              <bqbiol:is>
                <rdf:Bag>
                  <rdf:li rdf:resource="http://identifiers.org/chebi/CHEBI%3A20680"/>
                </rdf:Bag>
              </bqbiol:is>
            </rdf:Description>
          </rdf:RDF>
        </annotation>
            </species>
      <species id="bh4" name="bh4" metaid="_17260a00-d149-4e5d-9828-63cc5a9fce2f" boundaryCondition="false" sboTerm="SBO:0000247" compartment="Internal_Species">
        <annotation>
          <rdf:RDF xmlns:rdf="http://www.w3.org/1999/02/22-rdf-syntax-ns#" xmlns:bqbiol="http://biomodels.net/biology-qualifiers/" xmlns:bqmodel="http://biomodels.net/model-qualifiers/">
            <rdf:Description rdf:about="#_17260a00-d149-4e5d-9828-63cc5a9fce2f">
              <bqbiol:is>
                <rdf:Bag>
                  <rdf:li rdf:resource="http://identifiers.org/chebi/CHEBI%3A59560"/>
                </rdf:Bag>
              </bqbiol:is>
            </rdf:Description>
          </rdf:RDF>
        </annotation>
            </species>
      <species id="cMPP" name="cMPP+" metaid="meta_cMPP" boundaryCondition="false" sboTerm="SBO:0000247" compartment="Internal_Species">
        <notes>
          <body xmlns="http://www.w3.org/1999/xhtml">
                <p>          <b>Cyperquat</b>
                        </p>
                    <p>          <b>All given names:</b>
                        <br/>
              1-Methyl-4-phenylpyridinium          <br/>
              N-Methyl-4-phenylpyridine          <br/>
              Cyperquat          </p>
                    <p>          <b>CAS number:</b>
              48134-75-4          </p>
                    <p>          <b>Formula:</b>
              C12H12N          </p>
                    <p>          <b>Mass:</b>
              170.097          </p>
                    </body>
          
        </notes>
        <annotation>
          <rdf:RDF xmlns:rdf="http://www.w3.org/1999/02/22-rdf-syntax-ns#" xmlns:bqbiol="http://biomodels.net/biology-qualifiers/" xmlns:bqmodel="http://biomodels.net/model-qualifiers/">
            <rdf:Description rdf:about="#meta_cMPP">
              <bqbiol:is>
                <rdf:Bag>
                  <rdf:li rdf:resource="http://identifiers.org/kegg.compound/C11310"/>
                </rdf:Bag>
              </bqbiol:is>
              <bqbiol:is>
                <rdf:Bag>
                  <rdf:li rdf:resource="http://identifiers.org/chebi/CHEBI%3A641"/>
                </rdf:Bag>
              </bqbiol:is>
              <bqbiol:is>
                <rdf:Bag>
                  <rdf:li rdf:resource="http://identifiers.org/pubchem.substance/13485"/>
                </rdf:Bag>
              </bqbiol:is>
            </rdf:Description>
          </rdf:RDF>
        </annotation>
            </species>
      <species id="cda" name="cda" metaid="meta_cda" boundaryCondition="false" sboTerm="SBO:0000247" compartment="Internal_Species">
        <notes>
          <body xmlns="http://www.w3.org/1999/xhtml">
                <p>          <b>2-(3,4-Dihydroxyphenyl)ethylamine</b>
                        </p>
                    <p>          <b>All given names:</b>
                        <br/>
              Dopamine          <br/>
              4-(2-Aminoethyl)-1,2-benzenediol          <br/>
              4-(2-Aminoethyl)benzene-1,2-diol          <br/>
              3,4-Dihydroxyphenethylamine          <br/>
              2-(3,4-Dihydroxyphenyl)ethylamine          </p>
                    <p>          <b>CAS number:</b>
              51-61-6          </p>
                    <p>          <b>Formula:</b>
              C8H11NO2          </p>
                    <p>          <b>Mass:</b>
              153.079          </p>
                    </body>
          
        </notes>
        <annotation>
          <rdf:RDF xmlns:rdf="http://www.w3.org/1999/02/22-rdf-syntax-ns#" xmlns:bqbiol="http://biomodels.net/biology-qualifiers/" xmlns:bqmodel="http://biomodels.net/model-qualifiers/">
            <rdf:Description rdf:about="#meta_cda">
              <bqbiol:is>
                <rdf:Bag>
                  <rdf:li rdf:resource="http://identifiers.org/kegg.compound/C03758"/>
                </rdf:Bag>
              </bqbiol:is>
              <bqbiol:is>
                <rdf:Bag>
                  <rdf:li rdf:resource="http://identifiers.org/chebi/CHEBI%3A18243"/>
                </rdf:Bag>
              </bqbiol:is>
              <bqbiol:is>
                <rdf:Bag>
                  <rdf:li rdf:resource="http://identifiers.org/pubchem.substance/6517"/>
                </rdf:Bag>
              </bqbiol:is>
              <bqbiol:is>
                <rdf:Bag>
                  <rdf:li rdf:resource="http://identifiers.org/3dmet/B00634"/>
                </rdf:Bag>
              </bqbiol:is>
              <bqbiol:is>
                <rdf:Bag>
                  <rdf:li rdf:resource="http://identifiers.org/pdb-ccd/LDP"/>
                </rdf:Bag>
              </bqbiol:is>
            </rdf:Description>
          </rdf:RDF>
        </annotation>
            </species>
      <species id="cytC_Cyto" name="cytC_Cyto" metaid="meta_cytC_Cyto" boundaryCondition="false" sboTerm="SBO:0000252" compartment="Internal_Species">
        <notes>
          <body xmlns="http://www.w3.org/1999/xhtml">
                <p>          <b>Description for “CYCS, CYC, HCS, THC4”:</b>
              cytochrome c, somatic          </p>
                    </body>
          
        </notes>
        <annotation>
          <rdf:RDF xmlns:rdf="http://www.w3.org/1999/02/22-rdf-syntax-ns#" xmlns:bqbiol="http://biomodels.net/biology-qualifiers/" xmlns:bqmodel="http://biomodels.net/model-qualifiers/">
            <rdf:Description rdf:about="#meta_cytC_Cyto">
              <bqbiol:is>
                <rdf:Bag>
                  <rdf:li rdf:resource="http://identifiers.org/kegg.genes/hsa%3A54205"/>
                </rdf:Bag>
              </bqbiol:is>
              <bqbiol:is>
                <rdf:Bag>
                  <rdf:li rdf:resource="http://identifiers.org/ncbigene/54205"/>
                </rdf:Bag>
              </bqbiol:is>
              <bqbiol:is>
                <rdf:Bag>
                  <rdf:li rdf:resource="http://identifiers.org/omim/123970"/>
                </rdf:Bag>
              </bqbiol:is>
              <bqbiol:hasVersion>
                <rdf:Bag>
                  <rdf:li rdf:resource="http://identifiers.org/uniprot/P99999"/>
                  <rdf:li rdf:resource="http://identifiers.org/uniprot/G4XXL9"/>
                </rdf:Bag>
              </bqbiol:hasVersion>
              <bqbiol:is>
                <rdf:Bag>
                  <rdf:li rdf:resource="http://identifiers.org/hgnc/HGNC%3A19986"/>
                </rdf:Bag>
              </bqbiol:is>
            </rdf:Description>
          </rdf:RDF>
        </annotation>
            </species>
      <species id="cytC_IMS" name="cytC_IMS" metaid="meta_cytC_IMS" boundaryCondition="false" sboTerm="SBO:0000252" compartment="Internal_Species">
        <notes>
          <body xmlns="http://www.w3.org/1999/xhtml">
                <p>          <b>Description for “CYCS, CYC, HCS, THC4”:</b>
              cytochrome c, somatic          </p>
                    </body>
          
        </notes>
        <annotation>
          <rdf:RDF xmlns:rdf="http://www.w3.org/1999/02/22-rdf-syntax-ns#" xmlns:bqbiol="http://biomodels.net/biology-qualifiers/" xmlns:bqmodel="http://biomodels.net/model-qualifiers/">
            <rdf:Description rdf:about="#meta_cytC_IMS">
              <bqbiol:is>
                <rdf:Bag>
                  <rdf:li rdf:resource="http://identifiers.org/kegg.genes/hsa%3A54205"/>
                </rdf:Bag>
              </bqbiol:is>
              <bqbiol:is>
                <rdf:Bag>
                  <rdf:li rdf:resource="http://identifiers.org/ncbigene/54205"/>
                </rdf:Bag>
              </bqbiol:is>
              <bqbiol:is>
                <rdf:Bag>
                  <rdf:li rdf:resource="http://identifiers.org/omim/123970"/>
                </rdf:Bag>
              </bqbiol:is>
              <bqbiol:hasVersion>
                <rdf:Bag>
                  <rdf:li rdf:resource="http://identifiers.org/uniprot/P99999"/>
                  <rdf:li rdf:resource="http://identifiers.org/uniprot/G4XXL9"/>
                </rdf:Bag>
              </bqbiol:hasVersion>
              <bqbiol:is>
                <rdf:Bag>
                  <rdf:li rdf:resource="http://identifiers.org/hgnc/HGNC%3A19986"/>
                </rdf:Bag>
              </bqbiol:is>
            </rdf:Description>
          </rdf:RDF>
        </annotation>
            </species>
      <species id="damagedProtein" name="damagedProtein" boundaryCondition="false" compartment="Internal_Species"/>
      <species id="degraded" name="degraded" metaid="meta_degraded" boundaryCondition="false" compartment="Internal_Species">
        <notes>
          <body xmlns="http://www.w3.org/1999/xhtml">
                <p>          <b>Carrageenan, degraded</b>
                        </p>
                    <p>          <b>All given names:</b>
                        <br/>
              Poligeenan          <br/>
              Carrageenan, degraded          </p>
                    <p>          <b>CAS number:</b>
              53973-98-1          </p>
                    <p>          <b>Formula:</b>
              (C12H16O15S2R2)n          </p>
                    </body>
          
        </notes>
        <annotation>
          <rdf:RDF xmlns:rdf="http://www.w3.org/1999/02/22-rdf-syntax-ns#" xmlns:bqbiol="http://biomodels.net/biology-qualifiers/" xmlns:bqmodel="http://biomodels.net/model-qualifiers/">
            <rdf:Description rdf:about="#meta_degraded">
              <bqbiol:is>
                <rdf:Bag>
                  <rdf:li rdf:resource="http://identifiers.org/kegg.compound/C19203"/>
                </rdf:Bag>
              </bqbiol:is>
              <bqbiol:is>
                <rdf:Bag>
                  <rdf:li rdf:resource="http://identifiers.org/pubchem.substance/124489875"/>
                </rdf:Bag>
              </bqbiol:is>
            </rdf:Description>
          </rdf:RDF>
        </annotation>
            </species>
      <species id="eMPP" name="eMPP+" metaid="meta_eMPP" boundaryCondition="false" sboTerm="SBO:0000247" compartment="Internal_Species">
        <notes>
          <body xmlns="http://www.w3.org/1999/xhtml">
                <p>          <b>Cyperquat</b>
                        </p>
                    <p>          <b>All given names:</b>
                        <br/>
              1-Methyl-4-phenylpyridinium          <br/>
              N-Methyl-4-phenylpyridine          <br/>
              Cyperquat          </p>
                    <p>          <b>CAS number:</b>
              48134-75-4          </p>
                    <p>          <b>Formula:</b>
              C12H12N          </p>
                    <p>          <b>Mass:</b>
              170.097          </p>
                    </body>
          
        </notes>
        <annotation>
          <rdf:RDF xmlns:rdf="http://www.w3.org/1999/02/22-rdf-syntax-ns#" xmlns:bqbiol="http://biomodels.net/biology-qualifiers/" xmlns:bqmodel="http://biomodels.net/model-qualifiers/">
            <rdf:Description rdf:about="#meta_eMPP">
              <bqbiol:is>
                <rdf:Bag>
                  <rdf:li rdf:resource="http://identifiers.org/kegg.compound/C11310"/>
                </rdf:Bag>
              </bqbiol:is>
              <bqbiol:is>
                <rdf:Bag>
                  <rdf:li rdf:resource="http://identifiers.org/chebi/CHEBI%3A641"/>
                </rdf:Bag>
              </bqbiol:is>
              <bqbiol:is>
                <rdf:Bag>
                  <rdf:li rdf:resource="http://identifiers.org/pubchem.substance/13485"/>
                </rdf:Bag>
              </bqbiol:is>
            </rdf:Description>
          </rdf:RDF>
        </annotation>
            </species>
      <species id="eda" name="eda" metaid="meta_eda" boundaryCondition="false" sboTerm="SBO:0000247" compartment="Internal_Species">
        <notes>
          <body xmlns="http://www.w3.org/1999/xhtml">
                <p>          <b>2-(3,4-Dihydroxyphenyl)ethylamine</b>
                        </p>
                    <p>          <b>All given names:</b>
                        <br/>
              Dopamine          <br/>
              4-(2-Aminoethyl)-1,2-benzenediol          <br/>
              4-(2-Aminoethyl)benzene-1,2-diol          <br/>
              3,4-Dihydroxyphenethylamine          <br/>
              2-(3,4-Dihydroxyphenyl)ethylamine          </p>
                    <p>          <b>CAS number:</b>
              51-61-6          </p>
                    <p>          <b>Formula:</b>
              C8H11NO2          </p>
                    <p>          <b>Mass:</b>
              153.079          </p>
                    </body>
          
        </notes>
        <annotation>
          <rdf:RDF xmlns:rdf="http://www.w3.org/1999/02/22-rdf-syntax-ns#" xmlns:bqbiol="http://biomodels.net/biology-qualifiers/" xmlns:bqmodel="http://biomodels.net/model-qualifiers/">
            <rdf:Description rdf:about="#meta_eda">
              <bqbiol:is>
                <rdf:Bag>
                  <rdf:li rdf:resource="http://identifiers.org/kegg.compound/C03758"/>
                </rdf:Bag>
              </bqbiol:is>
              <bqbiol:is>
                <rdf:Bag>
                  <rdf:li rdf:resource="http://identifiers.org/chebi/CHEBI%3A18243"/>
                </rdf:Bag>
              </bqbiol:is>
              <bqbiol:is>
                <rdf:Bag>
                  <rdf:li rdf:resource="http://identifiers.org/pubchem.substance/6517"/>
                </rdf:Bag>
              </bqbiol:is>
              <bqbiol:is>
                <rdf:Bag>
                  <rdf:li rdf:resource="http://identifiers.org/3dmet/B00634"/>
                </rdf:Bag>
              </bqbiol:is>
              <bqbiol:is>
                <rdf:Bag>
                  <rdf:li rdf:resource="http://identifiers.org/pdb-ccd/LDP"/>
                </rdf:Bag>
              </bqbiol:is>
            </rdf:Description>
          </rdf:RDF>
        </annotation>
            </species>
      <species id="eda_inhibit" name="eda_inhibit" boundaryCondition="false" compartment="Internal_Species"/>
      <species id="etyr" name="etyr" metaid="meta_etyr" boundaryCondition="false" sboTerm="SBO:0000247" compartment="Internal_Species">
        <notes>
          <body xmlns="http://www.w3.org/1999/xhtml">
                <p>          <b>Tyrosine</b>
                        </p>
                    <p>          <b>All given names:</b>
                        <br/>
              L-Tyrosine          <br/>
              (S)-3-(p-Hydroxyphenyl)alanine          <br/>
              (S)-2-Amino-3-(p-hydroxyphenyl)propionic acid          <br/>
              Tyrosine          </p>
                    <p>          <b>CAS number:</b>
              60-18-4          </p>
                    <p>          <b>Formula:</b>
              C9H11NO3          </p>
                    <p>          <b>Mass:</b>
              181.0739          </p>
                    </body>
          
        </notes>
        <annotation>
          <rdf:RDF xmlns:rdf="http://www.w3.org/1999/02/22-rdf-syntax-ns#" xmlns:bqbiol="http://biomodels.net/biology-qualifiers/" xmlns:bqmodel="http://biomodels.net/model-qualifiers/">
            <rdf:Description rdf:about="#meta_etyr">
              <bqbiol:is>
                <rdf:Bag>
                  <rdf:li rdf:resource="http://identifiers.org/kegg.compound/C00082"/>
                </rdf:Bag>
              </bqbiol:is>
              <bqbiol:is>
                <rdf:Bag>
                  <rdf:li rdf:resource="http://identifiers.org/chebi/CHEBI%3A17895"/>
                </rdf:Bag>
              </bqbiol:is>
              <bqbiol:is>
                <rdf:Bag>
                  <rdf:li rdf:resource="http://identifiers.org/pubchem.substance/3382"/>
                </rdf:Bag>
              </bqbiol:is>
              <bqbiol:is>
                <rdf:Bag>
                  <rdf:li rdf:resource="http://identifiers.org/3dmet/B01154"/>
                </rdf:Bag>
              </bqbiol:is>
              <bqbiol:is>
                <rdf:Bag>
                  <rdf:li rdf:resource="http://identifiers.org/pdb-ccd/TYR"/>
                </rdf:Bag>
              </bqbiol:is>
            </rdf:Description>
          </rdf:RDF>
        </annotation>
            </species>
      <species id="ldopa" name="ldopa" metaid="meta_ldopa" boundaryCondition="false" sboTerm="SBO:0000247" compartment="Internal_Species">
        <notes>
          <body xmlns="http://www.w3.org/1999/xhtml">
                <p>          <b>Dihydroxy-L-phenylalanine</b>
                        </p>
                    <p>          <b>All given names:</b>
                        <br/>
              3,4-Dihydroxy-L-phenylalanine          <br/>
              L-Dopa          <br/>
              3-Hydroxy-L-tyrosine          <br/>
              L-beta-(3,4-Dihydroxyphenyl)alanine          <br/>
              Levodopa          <br/>
              Dihydroxy-L-phenylalanine          </p>
                    <p>          <b>CAS number:</b>
              59-92-7          </p>
                    <p>          <b>Formula:</b>
              C9H11NO4          </p>
                    <p>          <b>Mass:</b>
              197.0688          </p>
                    </body>
          
        </notes>
        <annotation>
          <rdf:RDF xmlns:rdf="http://www.w3.org/1999/02/22-rdf-syntax-ns#" xmlns:bqbiol="http://biomodels.net/biology-qualifiers/" xmlns:bqmodel="http://biomodels.net/model-qualifiers/">
            <rdf:Description rdf:about="#meta_ldopa">
              <bqbiol:is>
                <rdf:Bag>
                  <rdf:li rdf:resource="http://identifiers.org/kegg.compound/C00355"/>
                </rdf:Bag>
              </bqbiol:is>
              <bqbiol:is>
                <rdf:Bag>
                  <rdf:li rdf:resource="http://identifiers.org/chebi/CHEBI%3A15765"/>
                </rdf:Bag>
              </bqbiol:is>
              <bqbiol:is>
                <rdf:Bag>
                  <rdf:li rdf:resource="http://identifiers.org/pubchem.substance/3648"/>
                </rdf:Bag>
              </bqbiol:is>
              <bqbiol:is>
                <rdf:Bag>
                  <rdf:li rdf:resource="http://identifiers.org/3dmet/B01224"/>
                </rdf:Bag>
              </bqbiol:is>
              <bqbiol:is>
                <rdf:Bag>
                  <rdf:li rdf:resource="http://identifiers.org/pdb-ccd/DAH"/>
                </rdf:Bag>
              </bqbiol:is>
            </rdf:Description>
          </rdf:RDF>
        </annotation>
            </species>
      <species id="mtDNA" name="mtDNA" boundaryCondition="false" compartment="Internal_Species"/>
      <species id="mtDNADefect" name="mtDNADefect" boundaryCondition="false" compartment="Internal_Species"/>
      <species id="p38" name="p38" metaid="meta_p38" boundaryCondition="false" sboTerm="SBO:0000252" compartment="Internal_Species">
        <notes>
          <body xmlns="http://www.w3.org/1999/xhtml">
                <p>          <b>Description for “MAPK14, CSBP, CSBP1, CSBP2, CSPB1, EXIP, Mxi2, PRKM14, PRKM15, RK, SAPK2A, p38, p38ALPHA”:</b>
              mitogen-activated protein kinase 14 (EC:2.7.11.24)          </p>
                    </body>
          
        </notes>
        <annotation>
          <rdf:RDF xmlns:rdf="http://www.w3.org/1999/02/22-rdf-syntax-ns#" xmlns:bqbiol="http://biomodels.net/biology-qualifiers/" xmlns:bqmodel="http://biomodels.net/model-qualifiers/">
            <rdf:Description rdf:about="#meta_p38">
              <bqbiol:is>
                <rdf:Bag>
                  <rdf:li rdf:resource="http://identifiers.org/kegg.genes/hsa%3A1432"/>
                </rdf:Bag>
              </bqbiol:is>
              <bqbiol:is>
                <rdf:Bag>
                  <rdf:li rdf:resource="http://identifiers.org/ncbigene/1432"/>
                </rdf:Bag>
              </bqbiol:is>
              <bqbiol:is>
                <rdf:Bag>
                  <rdf:li rdf:resource="http://identifiers.org/omim/600289"/>
                </rdf:Bag>
              </bqbiol:is>
              <bqbiol:is>
                <rdf:Bag>
                  <rdf:li rdf:resource="http://identifiers.org/ensembl/ENSG00000112062"/>
                </rdf:Bag>
              </bqbiol:is>
              <bqbiol:hasVersion>
                <rdf:Bag>
                  <rdf:li rdf:resource="http://identifiers.org/uniprot/Q16539"/>
                  <rdf:li rdf:resource="http://identifiers.org/uniprot/L7RSM2"/>
                </rdf:Bag>
              </bqbiol:hasVersion>
              <bqbiol:is>
                <rdf:Bag>
                  <rdf:li rdf:resource="http://identifiers.org/hgnc/HGNC%3A6876"/>
                </rdf:Bag>
              </bqbiol:is>
            </rdf:Description>
          </rdf:RDF>
        </annotation>
            </species>
      <species id="tyr" name="tyr" metaid="meta_tyr" boundaryCondition="false" sboTerm="SBO:0000247" compartment="Internal_Species">
        <notes>
          <body xmlns="http://www.w3.org/1999/xhtml">
                <p>          <b>Tyrosine</b>
                        </p>
                    <p>          <b>All given names:</b>
                        <br/>
              L-Tyrosine          <br/>
              (S)-3-(p-Hydroxyphenyl)alanine          <br/>
              (S)-2-Amino-3-(p-hydroxyphenyl)propionic acid          <br/>
              Tyrosine          </p>
                    <p>          <b>CAS number:</b>
              60-18-4          </p>
                    <p>          <b>Formula:</b>
              C9H11NO3          </p>
                    <p>          <b>Mass:</b>
              181.0739          </p>
                    </body>
          
        </notes>
        <annotation>
          <rdf:RDF xmlns:rdf="http://www.w3.org/1999/02/22-rdf-syntax-ns#" xmlns:bqbiol="http://biomodels.net/biology-qualifiers/" xmlns:bqmodel="http://biomodels.net/model-qualifiers/">
            <rdf:Description rdf:about="#meta_tyr">
              <bqbiol:is>
                <rdf:Bag>
                  <rdf:li rdf:resource="http://identifiers.org/kegg.compound/C00082"/>
                </rdf:Bag>
              </bqbiol:is>
              <bqbiol:is>
                <rdf:Bag>
                  <rdf:li rdf:resource="http://identifiers.org/chebi/CHEBI%3A17895"/>
                </rdf:Bag>
              </bqbiol:is>
              <bqbiol:is>
                <rdf:Bag>
                  <rdf:li rdf:resource="http://identifiers.org/pubchem.substance/3382"/>
                </rdf:Bag>
              </bqbiol:is>
              <bqbiol:is>
                <rdf:Bag>
                  <rdf:li rdf:resource="http://identifiers.org/3dmet/B01154"/>
                </rdf:Bag>
              </bqbiol:is>
              <bqbiol:is>
                <rdf:Bag>
                  <rdf:li rdf:resource="http://identifiers.org/pdb-ccd/TYR"/>
                </rdf:Bag>
              </bqbiol:is>
            </rdf:Description>
          </rdf:RDF>
        </annotation>
            </species>
      <species id="vTyr" name="vTyr" metaid="meta_vTyr" boundaryCondition="false" sboTerm="SBO:0000247" compartment="Internal_Species">
        <notes>
          <body xmlns="http://www.w3.org/1999/xhtml">
                <p>          <b>Tyrosine</b>
                        </p>
                    <p>          <b>All given names:</b>
                        <br/>
              L-Tyrosine          <br/>
              (S)-3-(p-Hydroxyphenyl)alanine          <br/>
              (S)-2-Amino-3-(p-hydroxyphenyl)propionic acid          <br/>
              Tyrosine          </p>
                    <p>          <b>CAS number:</b>
              60-18-4          </p>
                    <p>          <b>Formula:</b>
              C9H11NO3          </p>
                    <p>          <b>Mass:</b>
              181.0739          </p>
                    </body>
          
        </notes>
        <annotation>
          <rdf:RDF xmlns:rdf="http://www.w3.org/1999/02/22-rdf-syntax-ns#" xmlns:bqbiol="http://biomodels.net/biology-qualifiers/" xmlns:bqmodel="http://biomodels.net/model-qualifiers/">
            <rdf:Description rdf:about="#meta_vTyr">
              <bqbiol:is>
                <rdf:Bag>
                  <rdf:li rdf:resource="http://identifiers.org/kegg.compound/C00082"/>
                </rdf:Bag>
              </bqbiol:is>
              <bqbiol:is>
                <rdf:Bag>
                  <rdf:li rdf:resource="http://identifiers.org/chebi/CHEBI%3A17895"/>
                </rdf:Bag>
              </bqbiol:is>
              <bqbiol:is>
                <rdf:Bag>
                  <rdf:li rdf:resource="http://identifiers.org/pubchem.substance/3382"/>
                </rdf:Bag>
              </bqbiol:is>
              <bqbiol:is>
                <rdf:Bag>
                  <rdf:li rdf:resource="http://identifiers.org/3dmet/B01154"/>
                </rdf:Bag>
              </bqbiol:is>
              <bqbiol:is>
                <rdf:Bag>
                  <rdf:li rdf:resource="http://identifiers.org/pdb-ccd/TYR"/>
                </rdf:Bag>
              </bqbiol:is>
            </rdf:Description>
          </rdf:RDF>
        </annotation>
            </species>
      <species id="vda" name="vda" metaid="meta_vda" boundaryCondition="false" sboTerm="SBO:0000247" compartment="Internal_Species">
        <notes>
          <body xmlns="http://www.w3.org/1999/xhtml">
                <p>          <b>2-(3,4-Dihydroxyphenyl)ethylamine</b>
                        </p>
                    <p>          <b>All given names:</b>
                        <br/>
              Dopamine          <br/>
              4-(2-Aminoethyl)-1,2-benzenediol          <br/>
              4-(2-Aminoethyl)benzene-1,2-diol          <br/>
              3,4-Dihydroxyphenethylamine          <br/>
              2-(3,4-Dihydroxyphenyl)ethylamine          </p>
                    <p>          <b>CAS number:</b>
              51-61-6          </p>
                    <p>          <b>Formula:</b>
              C8H11NO2          </p>
                    <p>          <b>Mass:</b>
              153.079          </p>
                    </body>
          
        </notes>
        <annotation>
          <rdf:RDF xmlns:rdf="http://www.w3.org/1999/02/22-rdf-syntax-ns#" xmlns:bqbiol="http://biomodels.net/biology-qualifiers/" xmlns:bqmodel="http://biomodels.net/model-qualifiers/">
            <rdf:Description rdf:about="#meta_vda">
              <bqbiol:is>
                <rdf:Bag>
                  <rdf:li rdf:resource="http://identifiers.org/kegg.compound/C03758"/>
                </rdf:Bag>
              </bqbiol:is>
              <bqbiol:is>
                <rdf:Bag>
                  <rdf:li rdf:resource="http://identifiers.org/chebi/CHEBI%3A18243"/>
                </rdf:Bag>
              </bqbiol:is>
              <bqbiol:is>
                <rdf:Bag>
                  <rdf:li rdf:resource="http://identifiers.org/pubchem.substance/6517"/>
                </rdf:Bag>
              </bqbiol:is>
              <bqbiol:is>
                <rdf:Bag>
                  <rdf:li rdf:resource="http://identifiers.org/3dmet/B00634"/>
                </rdf:Bag>
              </bqbiol:is>
              <bqbiol:is>
                <rdf:Bag>
                  <rdf:li rdf:resource="http://identifiers.org/pdb-ccd/LDP"/>
                </rdf:Bag>
              </bqbiol:is>
            </rdf:Description>
          </rdf:RDF>
        </annotation>
            </species>
    </listOfSpecies>
    <listOfReactions>
      <reaction id="R_ldopa_cda_2" reversible="false">
        <listOfReactants>
          <speciesReference species="Complex_ldopa_cda" stoichiometry="1"/>
        </listOfReactants>
        <listOfProducts>
          <speciesReference species="AADC" stoichiometry="1"/>
          <speciesReference species="cda" stoichiometry="1"/>
        </listOfProducts>
      </reaction>
      <reaction id="R_tyr_ldopa_2" reversible="false">
        <listOfReactants>
          <speciesReference species="Complex_tyr_ldopa" stoichiometry="1"/>
        </listOfReactants>
        <listOfProducts>
          <speciesReference species="TH" stoichiometry="1"/>
          <speciesReference species="ldopa" stoichiometry="1"/>
          <speciesReference species="bh2" stoichiometry="1"/>
        </listOfProducts>
      </reaction>
      <reaction id="HVAOUT" reversible="false">
        <listOfReactants>
          <speciesReference species="HVA" stoichiometry="1"/>
        </listOfReactants>
      </reaction>
      <reaction id="R_eda_DAT_1" reversible="false">
        <listOfReactants>
          <speciesReference species="eda" stoichiometry="1"/>
          <speciesReference species="DAT" stoichiometry="1"/>
          <speciesReference species="ATP" stoichiometry="1"/>
        </listOfReactants>
        <listOfProducts>
          <speciesReference species="Complex_eda_DAT" stoichiometry="1"/>
        </listOfProducts>
      </reaction>
      <reaction id="R_bh2_bh4_1" reversible="false">
        <listOfReactants>
          <speciesReference species="Complex_bh2_bh4" stoichiometry="1"/>
        </listOfReactants>
        <listOfProducts>
          <speciesReference species="bh4" stoichiometry="1"/>
          <speciesReference species="DRR" stoichiometry="1"/>
          <speciesReference species="NAD" stoichiometry="1"/>
        </listOfProducts>
      </reaction>
      <reaction id="R_tyr_ldopa_1" reversible="false">
        <listOfReactants>
          <speciesReference species="TH" stoichiometry="1"/>
          <speciesReference species="tyr" stoichiometry="1"/>
          <speciesReference species="bh4" stoichiometry="1"/>
        </listOfReactants>
        <listOfProducts>
          <speciesReference species="Complex_tyr_ldopa" stoichiometry="1"/>
        </listOfProducts>
      </reaction>
      <reaction id="R_da_transport" reversible="false">
        <listOfReactants>
          <speciesReference species="vda" stoichiometry="1"/>
        </listOfReactants>
        <listOfProducts>
          <speciesReference species="eda" stoichiometry="1"/>
        </listOfProducts>
      </reaction>
      <reaction id="R_cda_vda_1" reversible="false">
        <listOfReactants>
          <speciesReference species="MAT" stoichiometry="1"/>
          <speciesReference species="cda" stoichiometry="1"/>
          <speciesReference species="ATP" stoichiometry="1"/>
        </listOfReactants>
        <listOfProducts>
          <speciesReference species="Complex_cda_vda" stoichiometry="1"/>
        </listOfProducts>
      </reaction>
      <reaction id="R_etyr_tyr_2" reversible="false">
        <listOfReactants>
          <speciesReference species="Complex_etyr_tyr" stoichiometry="1"/>
        </listOfReactants>
        <listOfProducts>
          <speciesReference species="vTyr" stoichiometry="1"/>
          <speciesReference species="tyr" stoichiometry="1"/>
        </listOfProducts>
      </reaction>
      <reaction id="R_etyr_tyr_1" reversible="false">
        <listOfReactants>
          <speciesReference species="vTyr" stoichiometry="1"/>
          <speciesReference species="etyr" stoichiometry="1"/>
        </listOfReactants>
        <listOfProducts>
          <speciesReference species="Complex_etyr_tyr" stoichiometry="1"/>
        </listOfProducts>
      </reaction>
      <reaction id="R_bh2_bh4_2" reversible="false">
        <listOfReactants>
          <speciesReference species="bh2" stoichiometry="1"/>
          <speciesReference species="DRR" stoichiometry="1"/>
          <speciesReference species="NADH" stoichiometry="1"/>
        </listOfReactants>
        <listOfProducts>
          <speciesReference species="Complex_bh2_bh4" stoichiometry="1"/>
        </listOfProducts>
      </reaction>
      <reaction id="R_cda_vda_2" reversible="false">
        <listOfReactants>
          <speciesReference species="Complex_cda_vda" stoichiometry="1"/>
        </listOfReactants>
        <listOfProducts>
          <speciesReference species="MAT" stoichiometry="1"/>
          <speciesReference species="vda" stoichiometry="1"/>
        </listOfProducts>
      </reaction>
      <reaction id="R_eda_DAT_2" reversible="false">
        <listOfReactants>
          <speciesReference species="Complex_eda_DAT" stoichiometry="1"/>
          <speciesReference species="ATP" stoichiometry="1"/>
        </listOfReactants>
        <listOfProducts>
          <speciesReference species="DAT" stoichiometry="1"/>
          <speciesReference species="cda" stoichiometry="1"/>
        </listOfProducts>
      </reaction>
      <reaction id="R_eda_auto_2" reversible="false">
        <listOfReactants>
          <speciesReference species="Complex_eda_auto" stoichiometry="1"/>
        </listOfReactants>
        <listOfProducts>
          <speciesReference species="auto" stoichiometry="1"/>
          <speciesReference species="eda_inhibit" stoichiometry="1"/>
        </listOfProducts>
      </reaction>
      <reaction id="eDAOUT" reversible="false">
        <listOfReactants>
          <speciesReference species="eda" stoichiometry="1"/>
        </listOfReactants>
      </reaction>
      <reaction id="R_ldopa_cda_1" reversible="false">
        <listOfReactants>
          <speciesReference species="ldopa" stoichiometry="1"/>
          <speciesReference species="AADC" stoichiometry="1"/>
        </listOfReactants>
        <listOfProducts>
          <speciesReference species="Complex_ldopa_cda" stoichiometry="1"/>
        </listOfProducts>
      </reaction>
      <reaction id="R_eda_auto_1" reversible="false">
        <listOfReactants>
          <speciesReference species="auto" stoichiometry="1"/>
          <speciesReference species="eda" stoichiometry="1"/>
        </listOfReactants>
        <listOfProducts>
          <speciesReference species="Complex_eda_auto" stoichiometry="1"/>
        </listOfProducts>
      </reaction>
      <reaction id="etyr_IN" reversible="false">
        <listOfProducts>
          <speciesReference species="etyr" stoichiometry="1"/>
        </listOfProducts>
      </reaction>
      <reaction id="THPSynthesis" reversible="false">
        <listOfReactants>
          <speciesReference species="DOPAL" stoichiometry="1"/>
          <speciesReference species="cda" stoichiometry="1"/>
        </listOfReactants>
        <listOfProducts>
          <speciesReference species="THP" stoichiometry="1"/>
        </listOfProducts>
      </reaction>
      <reaction id="DOPALSynthesis1" reversible="false">
        <listOfReactants>
          <speciesReference species="cda" stoichiometry="1"/>
          <speciesReference species="MAO" stoichiometry="1"/>
          <speciesReference species="O2" stoichiometry="1"/>
        </listOfReactants>
        <listOfProducts>
          <speciesReference species="Complex_cda_MAO" stoichiometry="1"/>
        </listOfProducts>
      </reaction>
      <reaction id="DOPALSynthesis2" reversible="false">
        <listOfReactants>
          <speciesReference species="Complex_cda_MAO" stoichiometry="1"/>
        </listOfReactants>
        <listOfProducts>
          <speciesReference species="DOPAL" stoichiometry="1"/>
          <speciesReference species="MAO" stoichiometry="1"/>
          <speciesReference species="ROS" stoichiometry="1"/>
        </listOfProducts>
      </reaction>
      <reaction id="OMSynthesis2" reversible="false">
        <listOfReactants>
          <speciesReference species="Complex_cda_COMT" stoichiometry="1"/>
        </listOfReactants>
        <listOfProducts>
          <speciesReference species="COMT" stoichiometry="1"/>
          <speciesReference species="C_3_O_Methyldopamine" stoichiometry="1"/>
        </listOfProducts>
      </reaction>
      <reaction id="OMSynthesis1" reversible="false">
        <listOfReactants>
          <speciesReference species="COMT" stoichiometry="1"/>
          <speciesReference species="cda" stoichiometry="1"/>
        </listOfReactants>
        <listOfProducts>
          <speciesReference species="Complex_cda_COMT" stoichiometry="1"/>
        </listOfProducts>
      </reaction>
      <reaction id="DOPETSynthesis1" reversible="false">
        <listOfReactants>
          <speciesReference species="AR" stoichiometry="1"/>
          <speciesReference species="DOPAL" stoichiometry="1"/>
        </listOfReactants>
        <listOfProducts>
          <speciesReference species="Complex_DOPAL_AR" stoichiometry="1"/>
        </listOfProducts>
      </reaction>
      <reaction id="DOPETSynthesis2" reversible="false">
        <listOfReactants>
          <speciesReference species="Complex_DOPAL_AR" stoichiometry="1"/>
        </listOfReactants>
        <listOfProducts>
          <speciesReference species="AR" stoichiometry="1"/>
          <speciesReference species="DOPET" stoichiometry="1"/>
        </listOfProducts>
      </reaction>
      <reaction id="DOPACSynthesis1" reversible="false">
        <listOfReactants>
          <speciesReference species="ALDH" stoichiometry="1"/>
          <speciesReference species="DOPAL" stoichiometry="1"/>
          <speciesReference species="H2O" stoichiometry="1"/>
          <speciesReference species="NAD" stoichiometry="1"/>
        </listOfReactants>
        <listOfProducts>
          <speciesReference species="Complex_cda_COMT" stoichiometry="1"/>
        </listOfProducts>
      </reaction>
      <reaction id="DOPACSynthesis2" reversible="false">
        <listOfReactants>
          <speciesReference species="Complex_cda_COMT" stoichiometry="1"/>
        </listOfReactants>
        <listOfProducts>
          <speciesReference species="ALDH" stoichiometry="1"/>
          <speciesReference species="DOPAC" stoichiometry="1"/>
          <speciesReference species="NADH" stoichiometry="1"/>
        </listOfProducts>
      </reaction>
      <reaction id="HVASynthesis1" reversible="false">
        <listOfReactants>
          <speciesReference species="HVAldehyde" stoichiometry="1"/>
          <speciesReference species="H2O" stoichiometry="1"/>
          <speciesReference species="NAD" stoichiometry="1"/>
          <speciesReference species="ALDH" stoichiometry="1"/>
        </listOfReactants>
        <listOfProducts>
          <speciesReference species="Complex_HVAldehyd_ALDH" stoichiometry="1"/>
        </listOfProducts>
      </reaction>
      <reaction id="HVASynthesis2" reversible="false">
        <listOfReactants>
          <speciesReference species="Complex_HVAldehyd_ALDH" stoichiometry="1"/>
        </listOfReactants>
        <listOfProducts>
          <speciesReference species="HVA" stoichiometry="1"/>
          <speciesReference species="NADH" stoichiometry="1"/>
          <speciesReference species="ALDH" stoichiometry="1"/>
        </listOfProducts>
      </reaction>
      <reaction id="HVASynthesis3" reversible="false">
        <listOfReactants>
          <speciesReference species="COMT" stoichiometry="1"/>
          <speciesReference species="DOPAC" stoichiometry="1"/>
        </listOfReactants>
        <listOfProducts>
          <speciesReference species="Complex_DOPAC_COMT" stoichiometry="1"/>
        </listOfProducts>
      </reaction>
      <reaction id="HVASynthesis4" reversible="false">
        <listOfReactants>
          <speciesReference species="Complex_DOPAC_COMT" stoichiometry="1"/>
        </listOfReactants>
        <listOfProducts>
          <speciesReference species="HVA" stoichiometry="1"/>
          <speciesReference species="COMT" stoichiometry="1"/>
        </listOfProducts>
      </reaction>
      <reaction id="HVAldehydSynthesis1" reversible="false">
        <listOfReactants>
          <speciesReference species="MAO" stoichiometry="1"/>
          <speciesReference species="C_3_O_Methyldopamine" stoichiometry="1"/>
          <speciesReference species="O2" stoichiometry="1"/>
        </listOfReactants>
        <listOfProducts>
          <speciesReference species="Complex_3OM_MAO" stoichiometry="1"/>
        </listOfProducts>
      </reaction>
      <reaction id="HVAldehydSynthesis2" reversible="false">
        <listOfReactants>
          <speciesReference species="Complex_3OM_MAO" stoichiometry="1"/>
        </listOfReactants>
        <listOfProducts>
          <speciesReference species="HVAldehyde" stoichiometry="1"/>
          <speciesReference species="MAO" stoichiometry="1"/>
          <speciesReference species="ROS" stoichiometry="1"/>
        </listOfProducts>
      </reaction>
      <reaction id="DopaminesyntheseROSin" reversible="false">
        <listOfReactants>
          <speciesReference species="Fe2" stoichiometry="1"/>
          <speciesReference species="tyr" stoichiometry="1"/>
          <speciesReference species="O2" stoichiometry="1"/>
        </listOfReactants>
        <listOfProducts>
          <speciesReference species="Complex_DopaminesysnthesisROS" stoichiometry="1"/>
        </listOfProducts>
      </reaction>
      <reaction id="DopaminesyntheseROSout" reversible="false">
        <listOfReactants>
          <speciesReference species="Complex_DopaminesysnthesisROS" stoichiometry="1"/>
        </listOfReactants>
        <listOfProducts>
          <speciesReference species="Fe3" stoichiometry="1"/>
          <speciesReference species="tyr" stoichiometry="1"/>
          <speciesReference species="ROS" stoichiometry="1"/>
        </listOfProducts>
      </reaction>
      <reaction id="Fe3OUT" reversible="false">
        <listOfReactants>
          <speciesReference species="Fe3" stoichiometry="1"/>
        </listOfReactants>
      </reaction>
      <reaction id="Fe2IN" reversible="false">
        <listOfProducts>
          <speciesReference species="Fe2" stoichiometry="1"/>
        </listOfProducts>
      </reaction>
      <reaction id="SalsolinolSynthesis" reversible="false">
        <listOfReactants>
          <speciesReference species="Acetaldehyd" stoichiometry="1"/>
          <speciesReference species="cda" stoichiometry="1"/>
        </listOfReactants>
        <listOfProducts>
          <speciesReference species="R_Salsolinol" stoichiometry="1"/>
        </listOfProducts>
      </reaction>
      <reaction id="NADIN" reversible="false">
        <listOfProducts>
          <speciesReference species="NAD" stoichiometry="1"/>
        </listOfProducts>
      </reaction>
      <reaction id="NADHOUT" reversible="false">
        <listOfReactants>
          <speciesReference species="NADH" stoichiometry="1"/>
        </listOfReactants>
      </reaction>
      <reaction id="O2IN" reversible="false">
        <listOfProducts>
          <speciesReference species="O2" stoichiometry="1"/>
        </listOfProducts>
      </reaction>
      <reaction id="THPOUT" reversible="false">
        <listOfReactants>
          <speciesReference species="THP" stoichiometry="1"/>
        </listOfReactants>
      </reaction>
      <reaction id="DOPETOUT" reversible="false">
        <listOfReactants>
          <speciesReference species="DOPET" stoichiometry="1"/>
        </listOfReactants>
      </reaction>
      <reaction id="AcetaldehydIN" reversible="false">
        <listOfProducts>
          <speciesReference species="Acetaldehyd" stoichiometry="1"/>
        </listOfProducts>
      </reaction>
      <reaction id="DOPALlikeROS" reversible="false">
        <listOfReactants>
          <speciesReference species="DOPAL" stoichiometry="1"/>
        </listOfReactants>
        <listOfProducts>
          <speciesReference species="ROS" stoichiometry="1"/>
        </listOfProducts>
      </reaction>
      <reaction id="H2OIN" reversible="false">
        <listOfProducts>
          <speciesReference species="H2O" stoichiometry="1"/>
        </listOfProducts>
      </reaction>
      <reaction id="R4" reversible="false">
        <listOfReactants>
          <speciesReference species="E2_Ubl" stoichiometry="1"/>
          <speciesReference species="E2_E3_Substrate_Ubl" stoichiometry="1"/>
        </listOfReactants>
        <listOfProducts>
          <speciesReference species="E2" stoichiometry="1"/>
          <speciesReference species="E3_Substrate_Ubl_Ubl_Ubl" stoichiometry="1"/>
        </listOfProducts>
      </reaction>
      <reaction id="degradationProteasome" reversible="false">
        <listOfReactants>
          <speciesReference species="Complex_Proteasome" stoichiometry="1"/>
        </listOfReactants>
        <listOfProducts>
          <speciesReference species="Proteasome" stoichiometry="1"/>
          <speciesReference species="DUB" stoichiometry="1"/>
          <speciesReference species="degraded" stoichiometry="1"/>
          <speciesReference species="Ubl" stoichiometry="1"/>
        </listOfProducts>
      </reaction>
      <reaction id="LBProduction" reversible="false">
        <listOfReactants>
          <speciesReference species="SNCAAggregate" stoichiometry="1"/>
        </listOfReactants>
        <listOfProducts>
          <speciesReference species="LBAggregates" stoichiometry="1"/>
        </listOfProducts>
      </reaction>
      <reaction id="degradedOUT" reversible="false">
        <listOfReactants>
          <speciesReference species="degraded" stoichiometry="1"/>
        </listOfReactants>
      </reaction>
      <reaction id="R2" reversible="false">
        <listOfReactants>
          <speciesReference species="E2" stoichiometry="1"/>
          <speciesReference species="E1_Ubl" stoichiometry="1"/>
        </listOfReactants>
        <listOfProducts>
          <speciesReference species="E1" stoichiometry="1"/>
          <speciesReference species="E2_Ubl" stoichiometry="1"/>
        </listOfProducts>
      </reaction>
      <reaction id="R5" reversible="false">
        <listOfReactants>
          <speciesReference species="E3_Substrate_Ubl_Ubl_Ubl" stoichiometry="1"/>
        </listOfReactants>
        <listOfProducts>
          <speciesReference species="E3Parkin" stoichiometry="1"/>
          <speciesReference species="Substrate_Ubl_Ubl_Ubl" stoichiometry="1"/>
        </listOfProducts>
      </reaction>
      <reaction id="degradationLysosom" reversible="false">
        <listOfReactants>
          <speciesReference species="damagedProtein" stoichiometry="1"/>
        </listOfReactants>
        <listOfProducts>
          <speciesReference species="degraded" stoichiometry="1"/>
        </listOfProducts>
      </reaction>
      <reaction id="RProteasomalDegradationStart" reversible="false">
        <listOfReactants>
          <speciesReference species="E3Parkin" stoichiometry="1"/>
          <speciesReference species="E2_Ubl" stoichiometry="1"/>
          <speciesReference species="damagedProtein" stoichiometry="1"/>
          <speciesReference species="ROS_DJ1" stoichiometry="1"/>
        </listOfReactants>
        <listOfProducts>
          <speciesReference species="E2_E3_Substrate_Ubl" stoichiometry="1"/>
        </listOfProducts>
      </reaction>
      <reaction id="R1" reversible="false">
        <listOfReactants>
          <speciesReference species="E1" stoichiometry="1"/>
          <speciesReference species="Ubl" stoichiometry="1"/>
        </listOfReactants>
        <listOfProducts>
          <speciesReference species="E1_Ubl" stoichiometry="1"/>
        </listOfProducts>
      </reaction>
      <reaction id="R6" reversible="false">
        <listOfReactants>
          <speciesReference species="DUB" stoichiometry="1"/>
          <speciesReference species="Proteasome" stoichiometry="1"/>
          <speciesReference species="Substrate_Ubl_Ubl_Ubl" stoichiometry="1"/>
        </listOfReactants>
        <listOfProducts>
          <speciesReference species="Complex_Proteasome" stoichiometry="1"/>
        </listOfProducts>
      </reaction>
      <reaction id="SNCADopamineAggregation" reversible="false">
        <listOfReactants>
          <speciesReference species="cda" stoichiometry="1"/>
          <speciesReference species="SNCA" stoichiometry="1"/>
        </listOfReactants>
        <listOfProducts>
          <speciesReference species="SNCAAggregate" stoichiometry="1"/>
        </listOfProducts>
      </reaction>
      <reaction id="newViableMitochondria" reversible="false">
        <listOfReactants>
          <speciesReference species="mtDNA" stoichiometry="1"/>
          <speciesReference species="BiogenesisMitochondria" stoichiometry="1"/>
        </listOfReactants>
        <listOfProducts>
          <speciesReference species="PoolOfViableMitochondria" stoichiometry="1"/>
        </listOfProducts>
      </reaction>
      <reaction id="newDefectMitochondria" reversible="false">
        <listOfReactants>
          <speciesReference species="mtDNADefect" stoichiometry="1"/>
          <speciesReference species="BiogenesisMitochondria" stoichiometry="1"/>
        </listOfReactants>
        <listOfProducts>
          <speciesReference species="PoolOfDefectMitochondria" stoichiometry="1"/>
        </listOfProducts>
      </reaction>
      <reaction id="MitochondriaDamageROS" reversible="false">
        <listOfReactants>
          <speciesReference species="PoolOfViableMitochondria" stoichiometry="1"/>
          <speciesReference species="ROS" stoichiometry="1"/>
        </listOfReactants>
        <listOfProducts>
          <speciesReference species="PoolOfDefectMitochondria" stoichiometry="1"/>
        </listOfProducts>
      </reaction>
      <reaction id="MitochondriaRepairp38" reversible="false">
        <listOfReactants>
          <speciesReference species="PoolOfDefectMitochondria" stoichiometry="1"/>
          <speciesReference species="p38" stoichiometry="1"/>
          <speciesReference species="HtrA2P" stoichiometry="1"/>
        </listOfReactants>
        <listOfProducts>
          <speciesReference species="PoolOfViableMitochondria" stoichiometry="1"/>
        </listOfProducts>
      </reaction>
      <reaction id="mitophagy" reversible="false">
        <listOfReactants>
          <speciesReference species="PoolOfDefectMitochondria" stoichiometry="1"/>
          <speciesReference species="ParkinP" stoichiometry="1"/>
          <speciesReference species="VDAC1" stoichiometry="1"/>
          <speciesReference species="Mfn2" stoichiometry="1"/>
        </listOfReactants>
        <listOfProducts>
          <speciesReference species="degraded" stoichiometry="1"/>
        </listOfProducts>
      </reaction>
      <reaction id="initApoptosis" reversible="false">
        <listOfReactants>
          <speciesReference species="PoolOfDefectMitochondria" stoichiometry="1"/>
        </listOfReactants>
        <listOfProducts>
          <speciesReference species="cytC_IMS" stoichiometry="1"/>
        </listOfProducts>
      </reaction>
      <reaction id="cytC_transport_inhibitionTRAP1_1" reversible="false">
        <listOfReactants>
          <speciesReference species="TRAP1P" stoichiometry="1"/>
          <speciesReference species="cytC_Cyto" stoichiometry="1"/>
        </listOfReactants>
        <listOfProducts>
          <speciesReference species="Complex_TRAP1P_cytC" stoichiometry="1"/>
        </listOfProducts>
      </reaction>
      <reaction id="cytC_transport" reversible="false">
        <listOfReactants>
          <speciesReference species="cytC_IMS" stoichiometry="1"/>
        </listOfReactants>
        <listOfProducts>
          <speciesReference species="cytC_Cyto" stoichiometry="1"/>
        </listOfProducts>
      </reaction>
      <reaction id="apoptosisMito" reversible="false">
        <listOfReactants>
          <speciesReference species="cytC_Cyto" stoichiometry="1"/>
        </listOfReactants>
        <listOfProducts>
          <speciesReference species="apoptoseFactors" stoichiometry="1"/>
        </listOfProducts>
      </reaction>
      <reaction id="cytC_transport_inhibitionParkin1" reversible="false">
        <listOfReactants>
          <speciesReference species="cytC_Cyto" stoichiometry="1"/>
          <speciesReference species="ParkinP" stoichiometry="1"/>
        </listOfReactants>
        <listOfProducts>
          <speciesReference species="Complex_ParkinP_cytC" stoichiometry="1"/>
        </listOfProducts>
      </reaction>
      <reaction id="p38IN" reversible="false">
        <listOfProducts>
          <speciesReference species="p38" stoichiometry="1"/>
        </listOfProducts>
      </reaction>
      <reaction id="mtDNAIN" reversible="false">
        <listOfProducts>
          <speciesReference species="mtDNA" stoichiometry="1"/>
        </listOfProducts>
      </reaction>
      <reaction id="VDAC1IN" reversible="false">
        <listOfProducts>
          <speciesReference species="VDAC1" stoichiometry="1"/>
        </listOfProducts>
      </reaction>
      <reaction id="ParkinIN" reversible="false">
        <listOfReactants>
          <speciesReference species="ATP" stoichiometry="1"/>
        </listOfReactants>
        <listOfProducts>
          <speciesReference species="E3Parkin" stoichiometry="1"/>
        </listOfProducts>
      </reaction>
      <reaction id="R_Parkin_HtrA2_1" reversible="false">
        <listOfReactants>
          <speciesReference species="HtrA2" stoichiometry="1"/>
          <speciesReference species="PINK1" stoichiometry="1"/>
        </listOfReactants>
        <listOfProducts>
          <speciesReference species="Complex_Parkin_HtrA2" stoichiometry="1"/>
        </listOfProducts>
      </reaction>
      <reaction id="R_Parkin_HtrA2_2" reversible="false">
        <listOfReactants>
          <speciesReference species="Complex_Parkin_HtrA2" stoichiometry="1"/>
        </listOfReactants>
        <listOfProducts>
          <speciesReference species="HtrA2P" stoichiometry="1"/>
          <speciesReference species="PINK1" stoichiometry="1"/>
        </listOfProducts>
      </reaction>
      <reaction id="HtrA2IN" reversible="false">
        <listOfProducts>
          <speciesReference species="HtrA2" stoichiometry="1"/>
        </listOfProducts>
      </reaction>
      <reaction id="R_Parkin_TRAP1_1" reversible="false">
        <listOfReactants>
          <speciesReference species="TRAP1" stoichiometry="1"/>
          <speciesReference species="PINK1" stoichiometry="1"/>
        </listOfReactants>
        <listOfProducts>
          <speciesReference species="Complex_Parkin_TRAP1" stoichiometry="1"/>
        </listOfProducts>
      </reaction>
      <reaction id="R_Parkin_TRAP1_2" reversible="false">
        <listOfReactants>
          <speciesReference species="Complex_Parkin_TRAP1" stoichiometry="1"/>
        </listOfReactants>
        <listOfProducts>
          <speciesReference species="TRAP1P" stoichiometry="1"/>
          <speciesReference species="PINK1" stoichiometry="1"/>
        </listOfProducts>
      </reaction>
      <reaction id="TRAP1IN" reversible="false">
        <listOfProducts>
          <speciesReference species="TRAP1" stoichiometry="1"/>
        </listOfProducts>
      </reaction>
      <reaction id="PINK1IN" reversible="false">
        <listOfProducts>
          <speciesReference species="PINK1" stoichiometry="1"/>
        </listOfProducts>
      </reaction>
      <reaction id="R_Parkin_PINK1_1" reversible="false">
        <listOfReactants>
          <speciesReference species="PINK1" stoichiometry="1"/>
          <speciesReference species="E3Parkin" stoichiometry="1"/>
        </listOfReactants>
        <listOfProducts>
          <speciesReference species="Complex_Parkin_PINK1" stoichiometry="1"/>
        </listOfProducts>
      </reaction>
      <reaction id="R_Parkin_PINK1_2" reversible="false">
        <listOfReactants>
          <speciesReference species="Complex_Parkin_PINK1" stoichiometry="1"/>
        </listOfReactants>
        <listOfProducts>
          <speciesReference species="PINK1" stoichiometry="1"/>
          <speciesReference species="ParkinP" stoichiometry="1"/>
        </listOfProducts>
      </reaction>
      <reaction id="ProteinDamageROS" reversible="false">
        <listOfReactants>
          <speciesReference species="Protein" stoichiometry="1"/>
          <speciesReference species="ROS" stoichiometry="1"/>
        </listOfReactants>
        <listOfProducts>
          <speciesReference species="damagedProtein" stoichiometry="1"/>
        </listOfProducts>
      </reaction>
      <reaction id="proteinmisfolding_inhibition1" reversible="false">
        <listOfReactants>
          <speciesReference species="damagedProtein" stoichiometry="1"/>
          <speciesReference species="TRAP1P" stoichiometry="1"/>
        </listOfReactants>
        <listOfProducts>
          <speciesReference species="Complex_damagedProtein_TRAP1P" stoichiometry="1"/>
        </listOfProducts>
      </reaction>
      <reaction id="HtrA2PRepair1" reversible="false">
        <listOfReactants>
          <speciesReference species="damagedProtein" stoichiometry="1"/>
          <speciesReference species="HtrA2P" stoichiometry="1"/>
        </listOfReactants>
        <listOfProducts>
          <speciesReference species="Complex_damagedProteinHtrA2" stoichiometry="1"/>
        </listOfProducts>
      </reaction>
      <reaction id="HtrA2PRepair2" reversible="false">
        <listOfReactants>
          <speciesReference species="Complex_damagedProteinHtrA2" stoichiometry="1"/>
        </listOfReactants>
        <listOfProducts>
          <speciesReference species="HtrA2P" stoichiometry="1"/>
          <speciesReference species="Protein" stoichiometry="1"/>
        </listOfProducts>
      </reaction>
      <reaction id="MitochondriaDamageProteins" reversible="false">
        <listOfReactants>
          <speciesReference species="damagedProtein" stoichiometry="1"/>
          <speciesReference species="PoolOfViableMitochondria" stoichiometry="1"/>
        </listOfReactants>
        <listOfProducts>
          <speciesReference species="PoolOfDefectMitochondria" stoichiometry="1"/>
        </listOfProducts>
      </reaction>
      <reaction id="toxification1" reversible="false">
        <listOfReactants>
          <speciesReference species="MPTP" stoichiometry="1"/>
          <speciesReference species="MAO" stoichiometry="1"/>
        </listOfReactants>
        <listOfProducts>
          <speciesReference species="ComplexMPP" stoichiometry="1"/>
        </listOfProducts>
      </reaction>
      <reaction id="MPTPIN" reversible="false">
        <listOfProducts>
          <speciesReference species="MPTP" stoichiometry="1"/>
        </listOfProducts>
      </reaction>
      <reaction id="MitochondiraDamageMPP" reversible="false">
        <listOfReactants>
          <speciesReference species="cMPP" stoichiometry="1"/>
          <speciesReference species="SNCA" stoichiometry="1"/>
          <speciesReference species="PoolOfViableMitochondria" stoichiometry="1"/>
        </listOfReactants>
        <listOfProducts>
          <speciesReference species="PoolOfDefectMitochondria" stoichiometry="1"/>
        </listOfProducts>
      </reaction>
      <reaction id="toxification2" reversible="false">
        <listOfReactants>
          <speciesReference species="ComplexMPP" stoichiometry="1"/>
        </listOfReactants>
        <listOfProducts>
          <speciesReference species="eMPP" stoichiometry="1"/>
          <speciesReference species="MAO" stoichiometry="1"/>
        </listOfProducts>
      </reaction>
      <reaction id="MitochondriaDamageSNCAAggregates" reversible="false">
        <listOfReactants>
          <speciesReference species="PoolOfViableMitochondria" stoichiometry="1"/>
          <speciesReference species="SNCAAggregate" stoichiometry="1"/>
        </listOfReactants>
        <listOfProducts>
          <speciesReference species="PoolOfDefectMitochondria" stoichiometry="1"/>
        </listOfProducts>
      </reaction>
      <reaction id="ROSprotectionDJ1" reversible="false">
        <listOfReactants>
          <speciesReference species="ROS" stoichiometry="1"/>
          <speciesReference species="DJ1" stoichiometry="1"/>
        </listOfReactants>
        <listOfProducts>
          <speciesReference species="ROS_DJ1" stoichiometry="1"/>
        </listOfProducts>
      </reaction>
      <reaction id="SNCAROSAggregation" reversible="false">
        <listOfReactants>
          <speciesReference species="ROS" stoichiometry="1"/>
          <speciesReference species="SNCA" stoichiometry="1"/>
        </listOfReactants>
        <listOfProducts>
          <speciesReference species="SNCAAggregate" stoichiometry="1"/>
        </listOfProducts>
      </reaction>
      <reaction id="ProteinIN" reversible="false">
        <listOfProducts>
          <speciesReference species="Protein" stoichiometry="1"/>
        </listOfProducts>
      </reaction>
      <reaction id="NADOUT" reversible="false">
        <listOfReactants>
          <speciesReference species="NAD" stoichiometry="1"/>
        </listOfReactants>
      </reaction>
      <reaction id="NADHIN" reversible="false">
        <listOfProducts>
          <speciesReference species="NADH" stoichiometry="1"/>
        </listOfProducts>
      </reaction>
      <reaction id="proteinmisfolding_inhibition2" reversible="false">
        <listOfReactants>
          <speciesReference species="Complex_damagedProtein_TRAP1P" stoichiometry="1"/>
        </listOfReactants>
        <listOfProducts>
          <speciesReference species="TRAP1P" stoichiometry="1"/>
          <speciesReference species="Protein" stoichiometry="1"/>
        </listOfProducts>
      </reaction>
      <reaction id="cytC_transport_inhibitionTRAP1_2" reversible="false">
        <listOfReactants>
          <speciesReference species="Complex_TRAP1P_cytC" stoichiometry="1"/>
        </listOfReactants>
        <listOfProducts>
          <speciesReference species="cytC_IMS" stoichiometry="1"/>
          <speciesReference species="TRAP1P" stoichiometry="1"/>
        </listOfProducts>
      </reaction>
      <reaction id="cytC_transport_inhibitionParkin2" reversible="false">
        <listOfReactants>
          <speciesReference species="Complex_ParkinP_cytC" stoichiometry="1"/>
        </listOfReactants>
        <listOfProducts>
          <speciesReference species="cytC_IMS" stoichiometry="1"/>
          <speciesReference species="ParkinP" stoichiometry="1"/>
        </listOfProducts>
      </reaction>
      <reaction id="SalsolinollikeROS" reversible="false">
        <listOfReactants>
          <speciesReference species="R_Salsolinol" stoichiometry="1"/>
        </listOfReactants>
        <listOfProducts>
          <speciesReference species="ROS" stoichiometry="1"/>
        </listOfProducts>
      </reaction>
      <reaction id="O2OUT" reversible="false">
        <listOfReactants>
          <speciesReference species="O2" stoichiometry="1"/>
        </listOfReactants>
      </reaction>
      <reaction id="H2OOUT" reversible="false">
        <listOfReactants>
          <speciesReference species="H2O" stoichiometry="1"/>
        </listOfReactants>
      </reaction>
      <reaction id="Fe2OUT" reversible="false">
        <listOfReactants>
          <speciesReference species="Fe2" stoichiometry="1"/>
        </listOfReactants>
      </reaction>
      <reaction id="Fe3IN" reversible="false">
        <listOfProducts>
          <speciesReference species="Fe3" stoichiometry="1"/>
        </listOfProducts>
      </reaction>
      <reaction id="mtDNADamageROS" reversible="false">
        <listOfReactants>
          <speciesReference species="ROS" stoichiometry="1"/>
          <speciesReference species="mtDNA" stoichiometry="1"/>
        </listOfReactants>
        <listOfProducts>
          <speciesReference species="mtDNADefect" stoichiometry="1"/>
        </listOfProducts>
      </reaction>
      <reaction id="R_eMPP_DAT_2" reversible="false">
        <listOfReactants>
          <speciesReference species="Complex_eMPP_DAT" stoichiometry="1"/>
        </listOfReactants>
        <listOfProducts>
          <speciesReference species="DAT" stoichiometry="1"/>
          <speciesReference species="cMPP" stoichiometry="1"/>
        </listOfProducts>
      </reaction>
      <reaction id="R_eMPP_DAT_1" reversible="false">
        <listOfReactants>
          <speciesReference species="eMPP" stoichiometry="1"/>
          <speciesReference species="DAT" stoichiometry="1"/>
        </listOfReactants>
        <listOfProducts>
          <speciesReference species="Complex_eMPP_DAT" stoichiometry="1"/>
        </listOfProducts>
      </reaction>
      <reaction id="ProteinOUT" reversible="false">
        <listOfReactants>
          <speciesReference species="Protein" stoichiometry="1"/>
        </listOfReactants>
      </reaction>
      <reaction id="Mfn2IN" reversible="false">
        <listOfProducts>
          <speciesReference species="Mfn2" stoichiometry="1"/>
        </listOfProducts>
      </reaction>
      <reaction id="startBiogenesis" reversible="false">
        <listOfReactants>
          <speciesReference species="ParkinP" stoichiometry="1"/>
          <speciesReference species="ATP" stoichiometry="1"/>
        </listOfReactants>
        <listOfProducts>
          <speciesReference species="BiogenesisMitochondria" stoichiometry="1"/>
        </listOfProducts>
      </reaction>
      <reaction id="apoptosisLB" reversible="false">
        <listOfReactants>
          <speciesReference species="LBAggregates" stoichiometry="1"/>
        </listOfReactants>
        <listOfProducts>
          <speciesReference species="apoptoseFactors" stoichiometry="1"/>
        </listOfProducts>
      </reaction>
      <reaction id="startApoptosis" reversible="false">
        <listOfReactants>
          <speciesReference species="apoptoseFactors" stoichiometry="1"/>
        </listOfReactants>
      </reaction>
      <reaction id="ParkinOUT" reversible="false">
        <listOfReactants>
          <speciesReference species="E3Parkin" stoichiometry="1"/>
        </listOfReactants>
      </reaction>
      <reaction id="isdamagedProtein" reversible="false">
        <listOfReactants>
          <speciesReference species="SNCAAggregate" stoichiometry="1"/>
        </listOfReactants>
        <listOfProducts>
          <speciesReference species="damagedProtein" stoichiometry="1"/>
        </listOfProducts>
      </reaction>
      <reaction id="complexI" reversible="false">
        <listOfReactants>
          <speciesReference species="Ubiquinone" stoichiometry="1"/>
          <speciesReference species="PoolOfViableMitochondria" stoichiometry="1"/>
          <speciesReference species="NADH" stoichiometry="1"/>
        </listOfReactants>
        <listOfProducts>
          <speciesReference species="Ubiquinol" stoichiometry="1"/>
          <speciesReference species="NAD" stoichiometry="1"/>
        </listOfProducts>
      </reaction>
      <reaction id="complexIII" reversible="false">
        <listOfReactants>
          <speciesReference species="Ferricyt_c" stoichiometry="1"/>
          <speciesReference species="Ubiquinol" stoichiometry="1"/>
        </listOfReactants>
        <listOfProducts>
          <speciesReference species="Ferrocyt_c" stoichiometry="1"/>
          <speciesReference species="Ubiquinone" stoichiometry="1"/>
        </listOfProducts>
      </reaction>
      <reaction id="complexIV" reversible="false">
        <listOfReactants>
          <speciesReference species="Ferrocyt_c" stoichiometry="1"/>
          <speciesReference species="O2" stoichiometry="1"/>
        </listOfReactants>
        <listOfProducts>
          <speciesReference species="Ferricyt_c" stoichiometry="1"/>
          <speciesReference species="PoolOfViableMitochondria" stoichiometry="1"/>
          <speciesReference species="Protongradient" stoichiometry="1"/>
          <speciesReference species="H2O" stoichiometry="1"/>
        </listOfProducts>
      </reaction>
      <reaction id="complexII" reversible="false">
        <listOfReactants>
          <speciesReference species="Succinate" stoichiometry="1"/>
          <speciesReference species="Ubiquinone" stoichiometry="1"/>
        </listOfReactants>
        <listOfProducts>
          <speciesReference species="Fumarate" stoichiometry="1"/>
          <speciesReference species="Ubiquinol" stoichiometry="1"/>
        </listOfProducts>
      </reaction>
      <reaction id="energyCons" reversible="false">
        <listOfReactants>
          <speciesReference species="ATP" stoichiometry="1"/>
        </listOfReactants>
        <listOfProducts>
          <speciesReference species="ADP_P" stoichiometry="1"/>
        </listOfProducts>
      </reaction>
      <reaction id="ATPase" reversible="false">
        <listOfReactants>
          <speciesReference species="ADP_P" stoichiometry="1"/>
          <speciesReference species="Protongradient" stoichiometry="1"/>
        </listOfReactants>
        <listOfProducts>
          <speciesReference species="ATP" stoichiometry="1"/>
          <speciesReference species="H2O" stoichiometry="1"/>
        </listOfProducts>
      </reaction>
      <reaction id="SuccOUT" reversible="false">
        <listOfReactants>
          <speciesReference species="Succinate" stoichiometry="1"/>
        </listOfReactants>
      </reaction>
      <reaction id="FumIN" reversible="false">
        <listOfProducts>
          <speciesReference species="Fumarate" stoichiometry="1"/>
        </listOfProducts>
      </reaction>
      <reaction id="ADPOUT" reversible="false">
        <listOfReactants>
          <speciesReference species="ADP_P" stoichiometry="1"/>
        </listOfReactants>
      </reaction>
      <reaction id="FumOUT" reversible="false">
        <listOfReactants>
          <speciesReference species="Fumarate" stoichiometry="1"/>
        </listOfReactants>
      </reaction>
      <reaction id="ADPIN" reversible="false">
        <listOfProducts>
          <speciesReference species="ADP_P" stoichiometry="1"/>
        </listOfProducts>
      </reaction>
      <reaction id="SuccIN" reversible="false">
        <listOfProducts>
          <speciesReference species="Succinate" stoichiometry="1"/>
        </listOfProducts>
      </reaction>
      <reaction id="ATPOUT" reversible="false">
        <listOfReactants>
          <speciesReference species="ATP" stoichiometry="1"/>
        </listOfReactants>
      </reaction>
      <reaction id="protonPool" reversible="false">
        <listOfProducts>
          <speciesReference species="Protongradient" stoichiometry="1"/>
        </listOfProducts>
      </reaction>
      <reaction id="DJ1IN" reversible="false">
        <listOfReactants>
          <speciesReference species="ATP" stoichiometry="1"/>
        </listOfReactants>
        <listOfProducts>
          <speciesReference species="DJ1" stoichiometry="1"/>
        </listOfProducts>
      </reaction>
      <reaction id="fibrillationInhbitionDJ1_2" reversible="false">
        <listOfReactants>
          <speciesReference species="Complex_DJ1_SNCAAggregates" stoichiometry="1"/>
        </listOfReactants>
        <listOfProducts>
          <speciesReference species="DJ1" stoichiometry="1"/>
          <speciesReference species="SNCA" stoichiometry="1"/>
        </listOfProducts>
      </reaction>
      <reaction id="fibrillationInhbitionDJ1_1" reversible="false">
        <listOfReactants>
          <speciesReference species="DJ1" stoichiometry="1"/>
          <speciesReference species="SNCAAggregate" stoichiometry="1"/>
        </listOfReactants>
        <listOfProducts>
          <speciesReference species="Complex_DJ1_SNCAAggregates" stoichiometry="1"/>
        </listOfProducts>
      </reaction>
      <reaction id="SNCAOUT" reversible="false">
        <listOfReactants>
          <speciesReference species="SNCA" stoichiometry="1"/>
          <speciesReference species="ATP" stoichiometry="1"/>
        </listOfReactants>
      </reaction>
      <reaction id="SNCAIN" reversible="false">
        <listOfReactants>
          <speciesReference species="ATP" stoichiometry="1"/>
        </listOfReactants>
        <listOfProducts>
          <speciesReference species="SNCA" stoichiometry="1"/>
        </listOfProducts>
      </reaction>
      <reaction id="SNCAOverexpression" reversible="false">
        <listOfReactants>
          <speciesReference species="SNCA" stoichiometry="1"/>
        </listOfReactants>
        <listOfProducts>
          <speciesReference species="SNCAAggregate" stoichiometry="1"/>
        </listOfProducts>
      </reaction>
      <reaction id="ROS_complexI" reversible="false">
        <listOfReactants>
          <speciesReference species="NADH" stoichiometry="1"/>
          <speciesReference species="Ubiquinone" stoichiometry="1"/>
        </listOfReactants>
        <listOfProducts>
          <speciesReference species="NAD" stoichiometry="1"/>
          <speciesReference species="ROS" stoichiometry="1"/>
          <speciesReference species="Ubiquinol" stoichiometry="1"/>
        </listOfProducts>
      </reaction>
      <reaction id="ROS_complexIII" reversible="false">
        <listOfReactants>
          <speciesReference species="Ubiquinol" stoichiometry="1"/>
          <speciesReference species="Ferricyt_c" stoichiometry="1"/>
        </listOfReactants>
        <listOfProducts>
          <speciesReference species="Ubiquinone" stoichiometry="1"/>
          <speciesReference species="Ferrocyt_c" stoichiometry="1"/>
          <speciesReference species="ROS" stoichiometry="1"/>
        </listOfProducts>
      </reaction>
      <reaction id="stopApoptosis" reversible="false">
        <listOfReactants>
          <speciesReference species="cytC_IMS" stoichiometry="1"/>
        </listOfReactants>
      </reaction>
      <reaction id="ROSprodMito" reversible="false">
        <listOfReactants>
          <speciesReference species="PoolOfDefectMitochondria" stoichiometry="1"/>
        </listOfReactants>
        <listOfProducts>
          <speciesReference species="ROS" stoichiometry="1"/>
        </listOfProducts>
      </reaction>
      <reaction id="tyrOUT" reversible="false">
        <listOfReactants>
          <speciesReference species="tyr" stoichiometry="1"/>
        </listOfReactants>
      </reaction>
      <reaction id="cda_TH_inhibit" reversible="false">
        <listOfReactants>
          <speciesReference species="cda" stoichiometry="1"/>
          <speciesReference species="TH" stoichiometry="1"/>
        </listOfReactants>
      </reaction>
      <reaction id="eda_TH_inhibit" reversible="false">
        <listOfReactants>
          <speciesReference species="eda_inhibit" stoichiometry="1"/>
          <speciesReference species="TH" stoichiometry="1"/>
        </listOfReactants>
      </reaction>
    </listOfReactions>
  </model>
</sbml>
